# Supplementary material for: Ecological networks are more sensitive to plant than to animal extinction under climate change
Source: Nat Commun. 2016 Dec 23;7:13965. doi: 10.1038/ncomms13965 (PMC5196430; doi:10.1038/ncomms13965)
Supplement: Supplementary Data 1 — Metadata of 13 mutualistic networks. Given are network type, geographic location, habitat type, sampling duration and the number of visitation events, plant and animal species in each network. We only included species in the networks for which occurrence data were available and provide the number of excluded plant and animal species for the study taxa (plants; bees, butterflies, hoverflies and birds) in respect to the original network. We also report important network metrics for each network: number of links, connectance (i.e. the proportion of realized links), weighted nestedness (weighted NODF), weighted modularity (QuanBiMo Q, range 0-1), mean number of effective animal partners (per plant species), mean number of effective plant partners (per animal species) and complementary specialization H2' (i.e. the degree of niche divergence among species, range 0-1). Original sources for each network are also provided. [file ncomms13965-s2.xlsx]

## Sheet: Supplementary Data 1
ID	Network	Network type	Country	Region	Latitude	Longitude	Altitude [m asl]	Habitat type	Sampling years	Sampling time [mo]	Visitation events	Plant spp. (excluded)	Animal spp. (excluded)	Number of links	Connectance	Weighted NODF	QuanBiMo Q	Effective animal partners	Effective plant partners	H2'	Source information
P1	Benadi	Pollination	Germany	Berchtesgaden	47.53	12.88	1500	Various grasslands	2010	4	3715	88 (18)	144 (46)‡	726	0.06	11.2146	0.32	4.58868	3.44974	0.4	G. Benadi et al. J. An. Ecol. 83, 639 (2014).
P2	Bluethgen_Alb	Pollination	Germany	Swabian Jura	48.38	9.34	800	Various grasslands	2007-2008	7	6751	107 (17)	171 (59)‡	1120	0.06	16.0822	0.31	5.50929	3.8805	0.37	C.N. Weiner et al. Ecology 95, 466 (2014).
P3	Bluethgen_Hainich	Pollination	Germany	Hainich	51.11	10.43	350	Various grasslands	2008	4	2608	67 (14)	119 (46)‡	567	0.07	11.3571	0.37	5.51916	3.19111	0.43	C.N. Weiner et al. Ecology 95, 466 (2014).
P4	Bluethgen_Schorfheide	Pollination	Germany	Schorfheide	53	13.73	30	Various grasslands	2008	4	2623	51 (14)	119 (45)‡	479	0.08	16.7843	0.29	5.30521	2.72981	0.45	C.N. Weiner et al. Ecology 95, 466 (2014).
P5	Exeler	Pollination	Germany	Emsland	52.62	7.39	24	Sandy grasslands	2005-2006	5	3170	25 (0)	62 (5)+	230	0.15	24.3419	0.36	5.06609	2.658	0.35	N. Exeler & A. Kratochwil, unpublished data.
P6	Fruend_Stgw	Pollination	Germany	Steigerwald	49.91	10.56	354	Various grasslands	2006	2.5	843	43 (13)	83 (14)‡	290	0.08	11.5864	0.42	4.97868	2.80927	0.43	J. Fründ, Linsenmair, K. E., Blüthgen, N. Oikos 119, 1581 (2010).
P7	Fruend_Wue	Pollination	Germany	Würzburg	49.8	9.96	260	Various grasslands	2006	2.5	1171	65 (13)	108 (22)‡	422	0.06	11.54	0.27	4.86485	2.98479	0.38	J. Fründ, Linsenmair, K. E., Blüthgen, N. Oikos 119, 1581 (2010).
P8	Schwabe	Pollination	Germany	Griesheim	49.83	8.57	100	Sandy grasslands	2004-2005	10	1582	37 (10)	72 (10)+	272	0.1	16.9496	0.41	4.3895	2.74917	0.39	A. Kratochwil, Beil, M., Schwabe, A., Apidologie 40, 634 (2009).
S1	Farwig	Seed dispersal	Poland	Bialowieza	52.74	23.78	170	Floodplain forest	2011-2012	8	4364	12 (1)	29 (0)±	109	0.31	55.5462	0.36	3.71944	2.59806	0.29	J. Albrecht et. al. J. Ecol. 101, 990 (2013).
S2	Plein	Seed dispersal	Germany	Wetterau/Taunus	50.3	8.7	210	Hedgerows/deciduous forest	2010-2011	4.5	3241	27 (0)	39 (0)±	220	0.21	41.5797	0.39	4.05701	3.28778	0.33	M. Plein et al. Ecology 94, 1296 (2013).
S3	Snow	Seed dispersal	UK	Buckinghamshire	51.8	-0.8	100	Hedgerows/deciduous forest	1980-1985	63	19946	29 (0)	19 (0)±	211	0.38	48.6467	0.33	3.4493	5.64891	0.3	B. K. Snow, Snow, D. W. Birds and Berries (T & AD Poyser, Calton, England, 1988).
S4	Sorensen	Seed dispersal	UK	Wytham Estate	51.8	-1.3	120	Deciduous forest	1979-1980	7.5	7434	11 (0)	14 (0)±	46	0.3	28.3904	0.23	2.54542	2.09415	0.47	A. E. Sorensen, Oecologia 50, 242 (1981).
S5	Stiebel	Seed dispersal	Germany	Kellerwald	51.2	9	300	Hedgerows/deciduous forest	1997-1999	31	6360	29 (0)	30 (0)±	181	0.21	35.591	0.42	3.32623	3.58563	0.4	H. Stiebel, Bairlein, F. Vogelwarte 46, 1 (2008).
													Animal taxa included in each study: +, bees; ‡, bees, syrphids, butterflies; ±, birds.
