# Supplementary material for: Ecological networks are more sensitive to plant than to animal extinction under climate change
Source: Nat Commun. 2016 Dec 23;7:13965. doi: 10.1038/ncomms13965 (PMC5196430; doi:10.1038/ncomms13965)
Supplement: Supplementary Data 2 — Network metrics, climatic niche breadth and climatic suitability change. For 295 plant and 414 animal species, we provide information on plant and animal taxonomy (class, order, family), the effective number of interaction partners, complementary specialization d' (uniqueness of interaction partners relative to other species [range 0-1]), range size(number of grid cells with observed presences within the European CGRS grid, 50 km x 50 km), current realized climatic niche breadth (climatic hypervolume, OMI climatic niche breadth), and projected changes in climatic suitability (median difference between the probabilities of occurrence under current [years 1950-2000] versus future conditions [years 2061-2080], averaged across two climate models [CCSM4, MIROC5]) for two Representative Concentration Pathways (RCP 6.0, RCP 8.5). AUC [range 0-1] and TSSmax [range -1-1] values denote the accuracy of species distribution models in predicting species' presences. If species occurred in several networks, we provide mean specialization metrics across networks. [file ncomms13965-s3.xlsx]

## Sheet: Supplementary Data 2
Class	Order	Family	Species	Effective partners	d'	Range size (no. of cells)	Climatic hyper-volume	OMI niche breadth	Suitability change (RCP 6.0)	Suitability change (RCP 8.5)	AUC	TSSmax
Liliopsida	Alismatales	Araceae	Arum maculatum	1.55219	0.166127	1280	58.4988	0.685732	-0.0213972	-0.0378896	0.953672	0.789653
Liliopsida	Asparagales	Alliaceae	Allium senescens	11.9423	0.274196	1127	52.6021	0.669995	-0.0823923	-0.0786179	0.92794	0.727753
Liliopsida	Asparagales	Orchidaceae	Orchis militaris	1	0.191448	1255	28.3849	0.524878	-0.0698586	-0.0938246	0.966285	0.814266
Liliopsida	Dioscoreales	Dioscoreaceae	Dioscorea communis	1.74884	0.263494	1481	121.077	0.987856	0.000778684	0.00010021	0.980694	0.872002
Liliopsida	Liliales	Colchicaceae	Colchicum autumnale	3.78929	0.220253	1221	45.5464	0.602636	-0.0169155	-0.0248606	0.963821	0.809616
Liliopsida	Liliales	Liliaceae	Anthericum ramosum	6.09735	0.209446	1080	25.6156	0.471032	-0.134422	-0.161102	0.970842	0.824177
Magnoliopsida	Apiales	Apiaceae	Aegopodium podagraria	3.55398	0.64411	1928	51.3631	0.739235	-0.166433	-0.212214	0.971965	0.843483
Magnoliopsida	Apiales	Apiaceae	Anthriscus nitida	1.75477	0.477553	356	37.1849	0.523024	-0.209916	-0.367926	0.930907	0.737811
Magnoliopsida	Apiales	Apiaceae	Anthriscus sylvestris	5.37553	0.454866	2520	92.2768	1.00562	-0.0313672	-0.0287366	0.973836	0.871449
Magnoliopsida	Apiales	Apiaceae	Carum carvi	10.2198	0.449657	1873	54.4864	0.751925	-0.255566	-0.328773	0.971551	0.830594
Magnoliopsida	Apiales	Apiaceae	Chaerophyllum aureum	4.2046	0.345965	440	35.5365	0.394256	-0.0923817	-0.186128	0.920586	0.698598
Magnoliopsida	Apiales	Apiaceae	Chaerophyllum hirsutum	3.14752	0.194092	725	44.2532	0.553494	-0.082532	-0.185173	0.916224	0.706276
Magnoliopsida	Apiales	Apiaceae	Daucus carota	11.4702	0.414066	2425	102.193	1.07279	0.00102077	0.000847162	0.983866	0.885719
Magnoliopsida	Apiales	Apiaceae	Heracleum austriacum	8.92784	0.249247	19	9.24155	0.221995	-0.0748739	-0.0806893	0.909022	0.818314
Magnoliopsida	Apiales	Apiaceae	Heracleum sphondylium	7.62702	0.45259	2053	66.0938	0.882572	-0.172828	-0.249745	0.94303	0.764783
Magnoliopsida	Apiales	Apiaceae	Laserpitium siler	1	0.937002	373	53.2763	0.486843	-0.00484029	-0.0239795	0.941592	0.764489
Magnoliopsida	Apiales	Apiaceae	Pastinaca sativa	11.7339	0.458313	1906	42.6284	0.640062	-0.0261421	-0.0315776	0.982629	0.877555
Magnoliopsida	Apiales	Apiaceae	Pimpinella major	4.84137	0.18316	1373	40.7625	0.629207	-0.0932529	-0.156767	0.957603	0.796784
Magnoliopsida	Apiales	Apiaceae	Pimpinella saxifraga	6.13447	0.335197	2137	63.894	0.766258	-0.0410968	-0.0594457	0.974439	0.860266
Magnoliopsida	Apiales	Apiaceae	Silaum silaus	4.96435	0.393556	561	23.7681	0.376307	-0.185632	-0.528592	0.952664	0.76176
Magnoliopsida	Apiales	Apiaceae	Torilis japonica	1	0.218206	1971	65.1675	0.745386	-0.0184313	-0.0249419	0.974571	0.856751
Magnoliopsida	Apiales	Araliaceae	Hedera helix	3.53717	0.259648	1980	114.29	1.02738	-0.00973802	-0.00825702	0.962684	0.809666
Magnoliopsida	Apiales	Araliaceae	Hippophaë rhamnoides	5.2987	0.26551	640	71.3965	0.781856	-0.207726	-0.267616	0.842774	0.56615
Magnoliopsida	Aquifoliales	Aquifoliaceae	Ilex aquifolium	4.54499	0.23383	1136	111.283	0.772847	-0.044016	-0.102801	0.936452	0.721729
Magnoliopsida	Asterales	Asteraceae	Achillea clavennae	4	0.298913	171	37.1647	0.409027	0.0105628	0.00838433	0.974987	0.864768
Magnoliopsida	Asterales	Asteraceae	Achillea millefolium	10.8413	0.414762	2562	123.608	1.19924	-0.00668532	-0.0152312	0.981337	0.905587
Magnoliopsida	Asterales	Asteraceae	Adenostyles alliariae	1	0	629	43.7592	0.564824	0.00850633	0.00392629	0.943709	0.75911
Magnoliopsida	Asterales	Asteraceae	Antennaria dioica	3	0.379075	1901	64.6743	0.877981	-0.326884	-0.554822	0.98107	0.873086
Magnoliopsida	Asterales	Asteraceae	Anthemis arvensis	1.33333	0.412237	2618	132.378	1.26711	-0.0414772	-0.0624348	0.913431	0.714288
Magnoliopsida	Asterales	Asteraceae	Anthemis tinctoria	4.22949	0.424585	1763	51.7316	0.717455	-0.0657014	-0.0959762	0.963461	0.806098
Magnoliopsida	Asterales	Asteraceae	Arctium tomentosum	2.58322	0.302779	1438	26.9788	0.5003	-0.248713	-0.310126	0.956395	0.793607
Magnoliopsida	Asterales	Asteraceae	Aster bellidiastrum	7.22109	0.299837	368	35.7933	0.468785	0.00502162	-0.00805918	0.96597	0.828283
Magnoliopsida	Asterales	Asteraceae	Bellis perennis	3.76892	0.36282	1749	82.3713	0.811484	-0.0362114	-0.0732583	0.95811	0.798552
Magnoliopsida	Asterales	Asteraceae	Buphthalmum salicifolium	3.19376	0.113912	204	27.7899	0.339924	-0.0661666	-0.125519	0.95362	0.802613
Magnoliopsida	Asterales	Asteraceae	Carduus crispus	7.14227	0.3197	1691	44.4005	0.685543	-0.290459	-0.36642	0.966615	0.821091
Magnoliopsida	Asterales	Asteraceae	Carduus defloratus	11.4877	0.276893	215	25.0347	0.284644	-0.143657	-0.207309	0.950654	0.804342
Magnoliopsida	Asterales	Asteraceae	Carduus nutans	3.93858	0.338796	2041	66.3216	0.848477	-0.0660589	-0.059869	0.956793	0.790257
Magnoliopsida	Asterales	Asteraceae	Carlina acaulis	2.71799	0.325523	962	37.3884	0.571735	-0.06515	-0.0743098	0.935862	0.73537
Magnoliopsida	Asterales	Asteraceae	Carlina vulgaris	1	0.443141	1706	58.4002	0.713113	-0.0301904	-0.0305532	0.968401	0.820483
Magnoliopsida	Asterales	Asteraceae	Centaurea jacea	9.18092	0.416231	1548	37.7818	0.593857	-0.2446	-0.448066	0.958816	0.799143
Magnoliopsida	Asterales	Asteraceae	Centaurea scabiosa	4.34863	0.488551	1745	52.7642	0.744728	-0.245288	-0.42481	0.935776	0.731917
Magnoliopsida	Asterales	Asteraceae	Centaurea stoebe	5.64964	0.255513	1073	22.6369	0.450905	-0.318461	-0.388405	0.951718	0.761944
Magnoliopsida	Asterales	Asteraceae	Cichorium intybus	3.52159	0.331725	2745	135.497	1.25778	0.00057058	0.000741875	0.993342	0.949656
Magnoliopsida	Asterales	Asteraceae	Cirsium acaule	3.37466	0.189131	876	27.5369	0.424333	-0.188036	-0.375414	0.942364	0.756167
Magnoliopsida	Asterales	Asteraceae	Cirsium arvense	7.52042	0.391188	2574	109.042	1.09661	-0.00717726	-0.0140209	0.974124	0.8623
Magnoliopsida	Asterales	Asteraceae	Cirsium eriophorum	2.0467	0.211343	925	46.2988	0.528065	-0.00887304	-0.015444	0.956814	0.792641
Magnoliopsida	Asterales	Asteraceae	Cirsium oleraceum	9.36959	0.491789	1360	28.112	0.527526	-0.209723	-0.252181	0.963502	0.81058
Magnoliopsida	Asterales	Asteraceae	Cirsium palustre	1.82242	0.472676	2206	91.6823	1.04002	-0.119594	-0.259665	0.959615	0.802716
Magnoliopsida	Asterales	Asteraceae	Cirsium vulgare	4.32065	0.336244	2695	132.469	1.24606	-0.00157707	-0.00178667	0.962155	0.850173
Magnoliopsida	Asterales	Asteraceae	Crepis aurea	7.80766	0.290671	152	45.4563	0.436895	-0.0162187	-0.0608407	0.94746	0.823823
Magnoliopsida	Asterales	Asteraceae	Crepis biennis	14.3407	0.240841	1455	31.99	0.569521	-0.159214	-0.216638	0.956863	0.778286
Magnoliopsida	Asterales	Asteraceae	Crepis capillaris	6.59579	0.284505	1437	80.164	0.808569	-0.103833	-0.171818	0.935337	0.70744
Magnoliopsida	Asterales	Asteraceae	Crepis tectorum	3.36359	0.310484	1558	34.8624	0.616862	-0.355585	-0.488522	0.969418	0.842199
Magnoliopsida	Asterales	Asteraceae	Erigeron glabratus	2	0.0696052	210	50.7919	0.504109	0.00598183	0.00506401	0.941819	0.78211
Magnoliopsida	Asterales	Asteraceae	Eupatorium cannabinum	1	0.397077	1992	57.661	0.753712	-0.00968679	-0.0134942	0.973687	0.861837
Magnoliopsida	Asterales	Asteraceae	Helichrysum arenarium	6.59754	0.548016	833	6.9861	0.303331	-0.517884	-0.621489	0.965955	0.836856
Magnoliopsida	Asterales	Asteraceae	Hieracium bifidum	1	0	979	106.022	1.05819	-0.100151	-0.154406	0.898269	0.626123
Magnoliopsida	Asterales	Asteraceae	Hieracium glaucum	1.88988	0.219284	119	35.0456	0.394751	-0.00979259	-0.0671494	0.960977	0.841123
Magnoliopsida	Asterales	Asteraceae	Hieracium pilosella	5.06954	0.459407	2360	84.9011	0.944705	-0.0538237	-0.0617856	0.973409	0.862674
Magnoliopsida	Asterales	Asteraceae	Hieracium pilosum	1	0.221668	141	33.2851	0.375772	-0.0547453	-0.190629	0.967758	0.868781
Magnoliopsida	Asterales	Asteraceae	Homogyne alpina	2.82843	0.548139	274	34.7752	0.471788	-0.198331	-0.384923	0.936458	0.751091
Magnoliopsida	Asterales	Asteraceae	Hypochaeris radicata	9.06613	0.38176	2215	117.717	1.11516	-0.00579617	-0.00779875	0.947471	0.76319
Magnoliopsida	Asterales	Asteraceae	Lactuca serriola	2.82843	0.290568	2127	100.625	1.01288	0.00187992	0.00158303	0.986199	0.901022
Magnoliopsida	Asterales	Asteraceae	Leontodon autumnalis	6.24602	0.234464	2239	74.4683	0.915156	-0.157497	-0.223685	0.985718	0.891873
Magnoliopsida	Asterales	Asteraceae	Leontodon hispidus	13.2463	0.377539	1761	43.8486	0.657168	-0.0258007	-0.0212058	0.968335	0.83669
Magnoliopsida	Asterales	Asteraceae	Leontodon saxatilis	7.46462	0.210839	1183	99.898	0.885799	-0.0322202	-0.0459807	0.932187	0.712318
Magnoliopsida	Asterales	Asteraceae	Leucanthemum ircutianum	11.9199	0.3601	2236	82.9013	0.919316	-0.0870943	-0.111904	0.962084	0.816427
Magnoliopsida	Asterales	Asteraceae	Leucanthemum vulgare	6.34915	0.507798	2545	101.103	1.06455	-0.0419086	-0.0545314	0.987145	0.911136
Magnoliopsida	Asterales	Asteraceae	Picris hieracioides	7.36331	0.272353	2245	77.5241	0.876073	-0.0293316	-0.0413428	0.958479	0.805352
Magnoliopsida	Asterales	Asteraceae	Prenanthes purpurea	4	0.276951	564	35.2035	0.460753	-0.0818519	-0.123966	0.93502	0.734303
Magnoliopsida	Asterales	Asteraceae	Senecio abrotanifolius	3.15312	0.21371	181	15.8495	0.292605	-0.14239	-0.190284	0.9492	0.822873
Magnoliopsida	Asterales	Asteraceae	Senecio jacobaea	3.70189	0.454162	2034	74.5159	0.872848	-0.118659	-0.214164	0.955276	0.807198
Magnoliopsida	Asterales	Asteraceae	Solidago virgaurea	6.46379	0.403932	2678	123.524	1.19828	-0.0414041	-0.0548505	0.960687	0.845233
Magnoliopsida	Asterales	Asteraceae	Sonchus arvensis	1	0.0706979	2268	77.5571	0.914465	-0.087841	-0.0853414	0.978749	0.873318
Magnoliopsida	Asterales	Asteraceae	Tanacetum vulgare	6.91413	0.552102	2284	81.8344	0.96638	-0.125212	-0.149493	0.973739	0.848853
Magnoliopsida	Asterales	Asteraceae	Taraxacum officinale	8.38318	0.406077	2476	103.045	1.05027	-0.034199	-0.0479025	0.966907	0.841794
Magnoliopsida	Asterales	Asteraceae	Tragopogon dubius	1	0.554078	1116	34.498	0.545971	-0.000603519	-0.00928219	0.958329	0.80676
Magnoliopsida	Asterales	Asteraceae	Tragopogon pratensis	8.78409	0.213385	1842	41.6924	0.63004	-0.0265934	-0.0318756	0.972851	0.837142
Magnoliopsida	Asterales	Asteraceae	Tripleurospermum perforatum	3.88605	0.311768	2109	62.5186	0.873921	-0.276355	-0.345188	0.985738	0.901973
Magnoliopsida	Asterales	Asteraceae	Tussilago farfara	4.66602	0.67973	2630	126.894	1.22051	-0.00776738	-0.0221365	0.975325	0.880263
Magnoliopsida	Asterales	Campanulaceae	Campanula patula	6.26024	0.622763	1900	59.2836	0.767242	-0.149968	-0.291126	0.957855	0.787462
Magnoliopsida	Asterales	Campanulaceae	Campanula rapunculoides	2.80009	0.621366	1656	30.7419	0.563097	-0.277003	-0.379365	0.977927	0.859689
Magnoliopsida	Asterales	Campanulaceae	Campanula rotundifolia	4.72671	0.737677	1946	73.6495	0.939636	-0.37216	-0.523329	0.971638	0.848904
Magnoliopsida	Asterales	Campanulaceae	Campanula scheuchzeri	2.71334	0.709277	193	39.583	0.43774	-0.105946	-0.195372	0.924195	0.737808
Magnoliopsida	Asterales	Campanulaceae	Phyteuma orbiculare	6.2612	0.175923	531	31.8114	0.46632	-0.110013	-0.296199	0.937669	0.761291
Magnoliopsida	Boraginales	Boraginaceae	Cynoglossum officinale	1	0.141579	1901	47.9355	0.657959	-0.0530586	-0.0628329	0.973335	0.848774
Magnoliopsida	Boraginales	Boraginaceae	Echium vulgare	4.79753	0.180714	2669	143.079	1.29213	0.00179887	0.00216813	0.981856	0.920268
Magnoliopsida	Boraginales	Boraginaceae	Myosotis alpestris	4.58576	0.426675	206	49.5297	0.552227	-0.0945416	-0.225174	0.912515	0.727398
Magnoliopsida	Boraginales	Boraginaceae	Myosotis arvensis	2.55228	0.153635	2478	92.095	1.00219	-0.0164296	-0.0190981	0.975119	0.89267
Magnoliopsida	Boraginales	Boraginaceae	Myosotis palustris	1	0.114585	2161	70.4695	0.863984	-0.104975	-0.116923	0.956677	0.785287
Magnoliopsida	Boraginales	Boraginaceae	Symphytum officinale	8.11381	0.409813	1736	35.8032	0.629217	-0.097068	-0.109099	0.980034	0.874933
Magnoliopsida	Brassicales	Brassicaceae	Berteroa incana	11.7536	0.344406	1465	26.3952	0.464942	-0.232572	-0.314695	0.969729	0.835522
Magnoliopsida	Brassicales	Brassicaceae	Biscutella laevigata	12.2471	0.406118	386	40.1786	0.458047	-0.019234	-0.0445651	0.932473	0.727501
Magnoliopsida	Brassicales	Brassicaceae	Capsella bursa-pastoris	6.61381	0.266908	2385	119.188	1.1708	-0.116316	-0.157247	0.894352	0.682141
Magnoliopsida	Brassicales	Brassicaceae	Cardamine enneaphyllos	6.64449	0.529075	220	15.3631	0.288895	-0.22287	-0.45165	0.939184	0.792356
Magnoliopsida	Brassicales	Brassicaceae	Cardamine hirsuta	1	0.0736201	1456	112.391	0.917388	-0.0404715	-0.0898451	0.904491	0.657386
Magnoliopsida	Brassicales	Brassicaceae	Cardamine pratensis	6.89293	0.662045	2268	85.8866	0.975394	-0.173305	-0.243823	0.982187	0.902787
Magnoliopsida	Brassicales	Brassicaceae	Cardaminopsis arenosa	4.66298	0.228357	1014	13.2193	0.346865	-0.537368	-0.711509	0.964177	0.818295
Magnoliopsida	Brassicales	Brassicaceae	Diplotaxis tenuifolia	6.07615	0.152288	933	49.4942	0.606379	-0.0717489	-0.103508	0.877307	0.639161
Magnoliopsida	Brassicales	Brassicaceae	Erysimum cheiranthoides	3.73776	0.345829	1824	44.8488	0.754039	-0.320641	-0.471861	0.959433	0.782931
Magnoliopsida	Brassicales	Brassicaceae	Sinapis arvensis	9.74177	0.331876	1902	100.498	0.994318	-0.156472	-0.196996	0.897875	0.652367
Magnoliopsida	Brassicales	Brassicaceae	Sisymbrium altissimum	6.33773	0.344687	1000	47.7806	0.646642	-0.286463	-0.429311	0.863107	0.589432
Magnoliopsida	Brassicales	Brassicaceae	Thlaspi arvense	2	0.5	2265	66.1358	0.819732	-0.0729711	-0.122872	0.969651	0.854018
Magnoliopsida	Brassicales	Resedaceae	Reseda lutea	1	0.508	2159	112.861	1.07758	0.000361015	0.000320373	0.994312	0.942088
Magnoliopsida	Caryophyllales	Amaranthaceae	Salsola kali	1.83313	0.784613	1906	125.743	1.17658	0.0101268	0.00808747	0.930139	0.722634
Magnoliopsida	Caryophyllales	Caryophyllaceae	Cerastium arvense	9.5101	0.541298	2004	62.2862	0.816593	-0.133434	-0.186266	0.944907	0.770754
Magnoliopsida	Caryophyllales	Caryophyllaceae	Cerastium fontanum	1	0.597889	2360	79.5813	0.916054	-0.125241	-0.197834	0.983588	0.890184
Magnoliopsida	Caryophyllales	Caryophyllaceae	Cerastium holosteoides	4.41488	0.305957	1995	101.784	1.04923	-0.204915	-0.304187	0.908471	0.686694
Magnoliopsida	Caryophyllales	Caryophyllaceae	Dianthus barbatus	1	0.379166	498	24.4786	0.468261	-0.23893	-0.3746	0.898866	0.64054
Magnoliopsida	Caryophyllales	Caryophyllaceae	Dianthus carthusianorum	1.5	0.355203	923	35.2606	0.519169	-0.0763675	-0.137975	0.957402	0.804803
Magnoliopsida	Caryophyllales	Caryophyllaceae	Dianthus deltoides	1	0.410241	2213	87.3318	0.949662	-0.129295	-0.218903	0.930519	0.714363
Magnoliopsida	Caryophyllales	Caryophyllaceae	Lychnis flos-cuculi	1	0.372098	2317	102.258	1.03455	-0.0844161	-0.0960449	0.954663	0.804004
Magnoliopsida	Caryophyllales	Caryophyllaceae	Silene acaulis	3	0.594493	353	125.512	1.11659	-0.1806	-0.261598	0.966904	0.825825
Magnoliopsida	Caryophyllales	Caryophyllaceae	Silene conica	1	0.889401	619	55.1712	0.634676	-0.0420802	-0.108514	0.859385	0.579832
Magnoliopsida	Caryophyllales	Caryophyllaceae	Silene dioica	1.5	0.3524	1702	78.5928	0.877366	-0.199232	-0.324156	0.952439	0.777047
Magnoliopsida	Caryophyllales	Caryophyllaceae	Silene latifolia	1	0.534374	2827	136.935	1.29189	-0.0186113	-0.0176386	0.926254	0.745754
Magnoliopsida	Caryophyllales	Caryophyllaceae	Stellaria graminea	3.0211	0.312762	2304	71.8073	0.867734	-0.0601329	-0.105897	0.987185	0.915413
Magnoliopsida	Caryophyllales	Caryophyllaceae	Stellaria media	2.23205	0.39456	2747	158.635	1.42587	-0.00414922	-0.00437977	0.97744	0.903533
Magnoliopsida	Caryophyllales	Caryophyllaceae	Stellaria uliginosa	1	0.00567465	1334	76.9745	0.848721	-0.265539	-0.413554	0.912111	0.699847
Magnoliopsida	Caryophyllales	Plumbaginaceae	Armeria maritima	6.0796	0.208367	933	55.905	0.818614	-0.352352	-0.524179	0.936969	0.759637
Magnoliopsida	Caryophyllales	Polygonaceae	Polygonum viviparum	3.78929	0.242155	1062	103.93	1.17014	-0.196678	-0.346056	0.960802	0.784217
Magnoliopsida	Caryophyllales	Polygonaceae	Rumex acetosa	1	0.840725	2538	113.874	1.10887	-0.0237329	-0.0278203	0.975905	0.8881
Magnoliopsida	Celastrales	Celastraceae	Euonymus europaeus	2.23911	0.506335	1703	52.2524	0.695553	-0.0303918	-0.0272934	0.962792	0.814583
Magnoliopsida	Celastrales	Parnassiaceae	Parnassia palustris	4.98656	0.252536	2472	104.097	1.05788	-0.0783832	-0.116331	0.975123	0.871531
Magnoliopsida	Cornales	Cornaceae	Cornus mas	1	0.123986	1070	71.5583	0.734671	-0.0408167	-0.106986	0.931333	0.724086
Magnoliopsida	Cornales	Cornaceae	Cornus sanguinea	5.69402	0.290786	1894	63.8204	0.759733	-0.00967115	-0.0132365	0.97075	0.850869
Magnoliopsida	Cucurbitales	Cucurbitaceae	Bryonia alba	2.59332	0.457333	1161	19.3249	0.358833	-0.221081	-0.304399	0.972475	0.861339
Magnoliopsida	Cucurbitales	Cucurbitaceae	Bryonia dioica	2.45456	0.515357	1280	91.4221	0.824021	-0.00748445	-0.0140789	0.949297	0.774881
Magnoliopsida	Dipsacales	Caprifoliaceae	Lonicera caprifolium	3.99014	0.168249	301	20.1646	0.357097	-0.361326	-0.463618	0.898337	0.674285
Magnoliopsida	Dipsacales	Caprifoliaceae	Lonicera periclymenum	2.28797	0.351363	1100	102.362	0.887902	-0.0782407	-0.180911	0.939458	0.730865
Magnoliopsida	Dipsacales	Caprifoliaceae	Lonicera xylosteum	2.94604	0.207763	1706	47.9376	0.671763	-0.183994	-0.219803	0.940607	0.751416
Magnoliopsida	Dipsacales	Caprifoliaceae	Sambucus ebulus	1.45757	0.206413	1754	104.842	1.01046	0.0204495	0.0247146	0.936502	0.734292
Magnoliopsida	Dipsacales	Caprifoliaceae	Sambucus nigra	6.14248	0.343315	2102	97.9421	0.971129	-0.0139957	-0.0295798	0.966634	0.81234
Magnoliopsida	Dipsacales	Caprifoliaceae	Sambucus racemosa	2.70735	0.291286	1544	45.5953	0.698442	-0.36407	-0.41999	0.963453	0.804478
Magnoliopsida	Dipsacales	Caprifoliaceae	Viburnum lantana	3.28468	0.238201	1203	51.0072	0.617996	-0.0247877	-0.0510991	0.923713	0.712036
Magnoliopsida	Dipsacales	Caprifoliaceae	Viburnum opulus	4.30749	0.259948	2026	66.2706	0.860023	-0.214338	-0.252552	0.969757	0.857145
Magnoliopsida	Dipsacales	Dipsacaceae	Knautia arvensis	6.77822	0.422931	2602	118.025	1.14489	-0.0165675	-0.0185519	0.957582	0.840386
Magnoliopsida	Dipsacales	Dipsacaceae	Scabiosa columbaria	7.30115	0.403075	639	35.8808	0.411167	-0.0663018	-0.122855	0.91262	0.701113
Magnoliopsida	Dipsacales	Dipsacaceae	Scabiosa lucida	5.16686	0.254309	346	35.7586	0.487386	-0.0506324	-0.100846	0.925075	0.752483
Magnoliopsida	Dipsacales	Valerianaceae	Valeriana officinalis	1.48094	0.416374	1950	48.1905	0.689098	-0.0184709	-0.016232	0.983129	0.893545
Magnoliopsida	Dipsacales	Valerianaceae	Valeriana saxatilis	7	0.349917	121	27.7325	0.360018	0.00656544	-0.0199032	0.952104	0.81292
Magnoliopsida	Ericales	Ericaceae	Calluna vulgaris	8.9776	0.567646	2057	87.7631	1.02307	-0.21825	-0.374689	0.948834	0.794022
Magnoliopsida	Ericales	Primulaceae	Androsace chamaejasme	3.78929	0.331982	49	25.8239	0.326327	-0.0392129	-0.216101	0.954192	0.859319
Magnoliopsida	Ericales	Primulaceae	Lysimachia nemorum	1	0.154064	854	52.2557	0.600814	-0.187478	-0.326924	0.951764	0.776183
Magnoliopsida	Ericales	Primulaceae	Primula auricula	2	0.681926	136	43.8833	0.465993	-0.00392637	-0.0435565	0.939866	0.793113
Magnoliopsida	Ericales	Primulaceae	Primula farinosa	1	0.52331	368	24.7016	0.512437	-0.543864	-0.673408	0.925353	0.735989
Magnoliopsida	Fabales	Fabaceae	Anthyllis vulneraria	5.54959	0.527028	2601	132.932	1.18548	-0.0377479	-0.0751049	0.9561	0.797442
Magnoliopsida	Fabales	Fabaceae	Astragalus glycyphyllos	3.61122	0.279991	1825	47.8687	0.638824	-0.0340078	-0.0433307	0.962876	0.804373
Magnoliopsida	Fabales	Fabaceae	Genista tinctoria	3.78929	0.2051	1423	38.4649	0.597794	-0.00733045	-0.00971538	0.971195	0.838155
Magnoliopsida	Fabales	Fabaceae	Hippocrepis comosa	2.59078	0.381205	814	55.9977	0.545353	-0.00511966	-0.0107519	0.941836	0.741849
Magnoliopsida	Fabales	Fabaceae	Lathyrus pratensis	2.4369	0.159936	2411	82.3719	0.947443	-0.017622	-0.0206334	0.97826	0.876512
Magnoliopsida	Fabales	Fabaceae	Lathyrus tuberosus	4.37137	0.76607	1311	25.6307	0.516163	-0.133608	-0.179472	0.966571	0.825584
Magnoliopsida	Fabales	Fabaceae	Lotus corniculatus	6.0306	0.406985	2655	139.616	1.21727	-3.87e-05	-0.000601945	0.979734	0.883365
Magnoliopsida	Fabales	Fabaceae	Medicago falcata	5.36498	0.431235	1519	38.049	0.577661	-0.0202675	-0.015509	0.954936	0.791437
Magnoliopsida	Fabales	Fabaceae	Medicago lupulina	6.04436	0.343863	2567	116.042	1.1716	0.000391749	0.000588182	0.984661	0.912266
Magnoliopsida	Fabales	Fabaceae	Medicago minima	4.85425	0.108095	1773	115.072	0.981316	0.00685881	0.00799984	0.977761	0.845771
Magnoliopsida	Fabales	Fabaceae	Ononis repens	4.32138	0.26915	1077	52.371	0.561082	-0.0954321	-0.210448	0.951685	0.759891
Magnoliopsida	Fabales	Fabaceae	Ononis spinosa	3.85606	0.260113	1071	59.4326	0.678112	-0.105297	-0.116384	0.929074	0.743439
Magnoliopsida	Fabales	Fabaceae	Securigera varia	6.54674	0.401987	1411	42.6491	0.623591	-0.0330393	-0.0404734	0.968391	0.839953
Magnoliopsida	Fabales	Fabaceae	Trifolium arvense	2.43033	0.174743	2505	106.014	1.10458	0.00189603	0.00297002	0.978867	0.878981
Magnoliopsida	Fabales	Fabaceae	Trifolium campestre	2.77633	0.19413	2360	107.401	1.07668	-0.000395326	-0.00112418	0.979389	0.86409
Magnoliopsida	Fabales	Fabaceae	Trifolium dubium	3.24745	0.219024	2034	96.6157	0.948583	-0.0363964	-0.0432765	0.931835	0.721791
Magnoliopsida	Fabales	Fabaceae	Trifolium hybridum	3	0.405685	993	16.6973	0.356913	-0.0761187	-0.110067	0.970855	0.840018
Magnoliopsida	Fabales	Fabaceae	Trifolium medium	6.89584	0.330217	1835	39.1729	0.631377	-0.139035	-0.241553	0.975701	0.849368
Magnoliopsida	Fabales	Fabaceae	Trifolium montanum	4.37137	0.25465	1401	24.1164	0.481692	-0.209055	-0.311753	0.971849	0.846351
Magnoliopsida	Fabales	Fabaceae	Trifolium pratense	6.91051	0.478595	2695	123.518	1.24251	-0.0044778	-0.0165394	0.973842	0.857304
Magnoliopsida	Fabales	Fabaceae	Trifolium repens	7.24733	0.417319	2743	119.527	1.22451	-0.00983864	-0.0156986	0.963583	0.836405
Magnoliopsida	Fabales	Fabaceae	Vicia cracca	3.84533	0.282384	2400	96.8488	1.03783	-0.0510639	-0.0728972	0.971958	0.83771
Magnoliopsida	Fabales	Fabaceae	Vicia sepium	4.16067	0.34225	2126	69.5049	0.849878	-0.126168	-0.196694	0.974633	0.847231
Magnoliopsida	Fabales	Fabaceae	Vicia tetrasperma	1	0.191448	1934	49.9815	0.730259	-0.035612	-0.0441795	0.967195	0.846172
Magnoliopsida	Fabales	Fabaceae	Vicia villosa	2.07547	0.470689	2134	95.5988	0.996942	-0.00987231	-0.0110193	0.945974	0.769559
Magnoliopsida	Fabales	Polygalaceae	Polygala amara	1	0	132	19.8328	0.324836	-0.295439	-0.556683	0.940526	0.799229
Magnoliopsida	Fabales	Polygalaceae	Polygala chamaebuxus	3.23932	0.272842	282	32.4622	0.416311	-0.0589497	-0.207077	0.940543	0.781636
Magnoliopsida	Fabales	Polygalaceae	Polygala comosa	5.92943	0.358743	1288	24.5218	0.464005	-0.0714465	-0.0651469	0.971362	0.839784
Magnoliopsida	Gentianales	Gentianaceae	Gentiana lutea	2.74946	0.367115	371	53.0806	0.530002	-0.0882069	-0.201623	0.912512	0.701413
Magnoliopsida	Gentianales	Gentianaceae	Gentiana verna	2	0.304514	407	42.7799	0.474995	-0.0136005	-0.059832	0.923773	0.698107
Magnoliopsida	Gentianales	Gentianaceae	Gentianella aspera	4.16644	0.268889	46	15.2728	0.160066	-0.381411	-0.590664	0.936747	0.791273
Magnoliopsida	Gentianales	Gentianaceae	Gentianella ciliata	2	0.00502493	545	38.9171	0.47511	0.00868134	0.0163913	0.934171	0.747192
Magnoliopsida	Gentianales	Rubiaceae	Asperula cynanchica	2.42438	0.241221	651	28.5867	0.455688	-0.153884	-0.260708	0.931597	0.747907
Magnoliopsida	Gentianales	Rubiaceae	Galium album	5.62724	0.302964	2676	135.712	1.26611	-0.0446447	-0.0575947	0.941156	0.784743
Magnoliopsida	Gentianales	Rubiaceae	Galium mollugo	6.02328	0.344731	1309	68.4418	0.768836	-0.0252583	-0.0559437	0.951813	0.761498
Magnoliopsida	Gentianales	Rubiaceae	Galium pumilum	1.78056	0.395216	651	23.9625	0.401196	-0.333676	-0.504953	0.93031	0.771682
Magnoliopsida	Gentianales	Rubiaceae	Galium verum	3.7641	0.24234	2685	133.498	1.24069	-0.00223867	-0.0203115	0.96085	0.830972
Magnoliopsida	Geraniales	Geraniaceae	Geranium dissectum	2	0.112308	2214	123.765	1.09284	0.000328965	0.000251604	0.983909	0.893858
Magnoliopsida	Geraniales	Geraniaceae	Geranium molle	9.87129	0.314777	2015	120.049	1.05312	-0.00767703	-0.00822956	0.978138	0.859134
Magnoliopsida	Geraniales	Geraniaceae	Geranium pratense	4.95953	0.359322	1171	24.1225	0.551374	-0.49817	-0.672951	0.960551	0.800576
Magnoliopsida	Geraniales	Geraniaceae	Geranium pusillum	1	0.10128	1749	46.2842	0.650747	-0.168791	-0.21546	0.956452	0.807031
Magnoliopsida	Geraniales	Geraniaceae	Geranium pyrenaicum	4.50444	0.233799	1214	44.0966	0.564144	-0.0917777	-0.230615	0.951692	0.782058
Magnoliopsida	Geraniales	Geraniaceae	Geranium sylvaticum	8.4033	0.556602	1698	71.6168	0.883542	-0.255938	-0.389412	0.959698	0.794923
Magnoliopsida	Lamiales	Lamiaceae	Acinos alpinus	2	0.601939	422	66.3637	0.566227	0.00665217	0.0118578	0.964268	0.830566
Magnoliopsida	Lamiales	Lamiaceae	Ajuga genevensis	1	0.274961	1267	34.1606	0.536623	-0.0128448	-0.0116538	0.961961	0.812505
Magnoliopsida	Lamiales	Lamiaceae	Ajuga reptans	4.00545	0.344551	1850	58.3637	0.752361	-0.00350805	-0.00316498	0.972173	0.834021
Magnoliopsida	Lamiales	Lamiaceae	Betonica alopecuros	7.77434	0.279559	96	28.5058	0.316655	-0.00865376	-0.0146082	0.955403	0.826095
Magnoliopsida	Lamiales	Lamiaceae	Betonica officinalis	1.88988	0.203678	1804	70.4315	0.853345	0.0015485	0.00214333	0.956928	0.802482
Magnoliopsida	Lamiales	Lamiaceae	Calamintha clinopodium	1	0	2266	117.801	1.08519	-0.0546631	-0.102719	0.935417	0.712472
Magnoliopsida	Lamiales	Lamiaceae	Clinopodium vulgare	1	0	2453	100.83	1.03895	-0.000537357	-0.00237856	0.962381	0.826865
Magnoliopsida	Lamiales	Lamiaceae	Glechoma hederacea	2.5	0.453299	1777	34.2059	0.60546	-0.119372	-0.192278	0.963819	0.839273
Magnoliopsida	Lamiales	Lamiaceae	Lamium album	4.52842	0.398576	1540	34.6708	0.656629	-0.282546	-0.456823	0.96459	0.806574
Magnoliopsida	Lamiales	Lamiaceae	Lamium purpureum	1.95917	0.614866	2221	65.9934	0.807977	-0.048352	-0.0671205	0.977525	0.862767
Magnoliopsida	Lamiales	Lamiaceae	Origanum vulgare	3.62144	0.236096	2046	73.413	0.836431	-0.0140087	-0.0158343	0.96192	0.81468
Magnoliopsida	Lamiales	Lamiaceae	Prunella grandiflora	10.8822	0.399735	1035	27.674	0.515378	-0.168486	-0.352999	0.96398	0.811713
Magnoliopsida	Lamiales	Lamiaceae	Prunella vulgaris	2.87849	0.254348	2669	129.286	1.25333	-0.000943809	-0.00715342	0.973834	0.868718
Magnoliopsida	Lamiales	Lamiaceae	Salvia pratensis	4.11914	0.340616	1341	45.8029	0.625212	0.00398552	0.00464085	0.962911	0.816554
Magnoliopsida	Lamiales	Lamiaceae	Stachys recta	1.87738	0.491051	1150	35.4586	0.551507	-0.0220932	-0.0470013	0.973542	0.866476
Magnoliopsida	Lamiales	Lamiaceae	Teucrium chamaedrys	1.88988	0.125267	1440	85.3572	0.881316	0.0176835	0.0173693	0.953475	0.793012
Magnoliopsida	Lamiales	Lamiaceae	Teucrium montanum	4.13949	0.212289	768	58.5889	0.652518	-0.0140582	-0.0390318	0.932743	0.733855
Magnoliopsida	Lamiales	Lamiaceae	Thymus praecox	13.79	0.245639	359	29.3107	0.405296	-0.272062	-0.375522	0.921342	0.737587
Magnoliopsida	Lamiales	Lamiaceae	Thymus pulegioides	8.82204	0.231507	1600	42.1567	0.593503	-0.0956824	-0.134595	0.962241	0.802118
Magnoliopsida	Lamiales	Lamiaceae	Thymus serpyllum	1.45757	0.35249	705	4.35869	0.325722	-0.769787	-0.900054	0.984409	0.894705
Magnoliopsida	Lamiales	Lentibulariaceae	Pinguicula alpina	1	0.44151	307	103.666	1.0761	-0.180899	-0.277586	0.910362	0.698451
Magnoliopsida	Lamiales	Oleaceae	Ligustrum vulgare	4.13046	0.226206	1508	60.6515	0.684875	-0.0195537	-0.0509122	0.953609	0.785164
Magnoliopsida	Lamiales	Orobanchaceae	Odontites vulgaris	4.73651	0.47897	2311	83.6935	0.923728	-0.00308034	-0.011551	0.971728	0.847267
Magnoliopsida	Lamiales	Plantaginaceae	Plantago lanceolata	5.75778	0.367944	2594	113.788	1.14839	-0.00162023	-0.00299276	0.976463	0.878578
Magnoliopsida	Lamiales	Plantaginaceae	Plantago major	1	0.831674	2134	163.762	1.44932	3.55e-06	-8.75e-06	0.975736	0.955747
Magnoliopsida	Lamiales	Plantaginaceae	Plantago media	4.61482	0.471834	2451	91.8822	0.972663	-0.0309178	-0.0276045	0.970368	0.847755
Magnoliopsida	Lamiales	Scrophulariaceae	Euphrasia officinalis	3.699	0.27385	1138	30.1917	0.578172	-0.255471	-0.421428	0.95018	0.778524
Magnoliopsida	Lamiales	Scrophulariaceae	Linaria vulgaris	2.7048	0.224081	2065	60.8691	0.809279	-0.190337	-0.265747	0.967193	0.821129
Magnoliopsida	Lamiales	Scrophulariaceae	Melampyrum arvense	3.78929	0.306917	1333	34.0038	0.530605	-0.0627641	-0.077361	0.956576	0.795555
Magnoliopsida	Lamiales	Scrophulariaceae	Melampyrum sylvaticum	1	0.307539	1157	56.5273	0.800864	-0.309647	-0.371341	0.958232	0.789849
Magnoliopsida	Lamiales	Scrophulariaceae	Rhinanthus alectorolophus	6.62189	0.375793	444	26.5584	0.364842	-0.115598	-0.356124	0.948046	0.788599
Magnoliopsida	Lamiales	Scrophulariaceae	Rhinanthus glacialis	2.4842	0.608215	157	23.8398	0.274399	-0.219672	-0.306338	0.956615	0.832144
Magnoliopsida	Lamiales	Scrophulariaceae	Rhinanthus minor	4.06408	0.217022	2274	75.0263	0.903085	-0.10276	-0.175134	0.987112	0.904281
Magnoliopsida	Lamiales	Scrophulariaceae	Veronica arvensis	1	0.147572	2607	125.064	1.16808	-2.32e-05	0.00141515	0.977997	0.888929
Magnoliopsida	Lamiales	Scrophulariaceae	Veronica chamaedrys	4.86665	0.514949	2437	85.1258	0.930139	-0.00888282	-0.0174723	0.986653	0.89748
Magnoliopsida	Lamiales	Scrophulariaceae	Veronica officinalis	1	0.0471507	2474	96.9488	1.00051	-0.0319609	-0.0340012	0.979549	0.887042
Magnoliopsida	Lamiales	Scrophulariaceae	Veronica teucrium	2.0672	0.717824	1100	17.3898	0.43294	-0.0375183	-0.130831	0.965225	0.829785
Magnoliopsida	Malphighiales	Euphorbiaceae	Euphorbia cyparissias	5.13031	0.546436	1469	37.1192	0.551147	-0.0513131	-0.0446051	0.962225	0.803786
Magnoliopsida	Malphighiales	Hypericaceae	Hypercium perforatum	4.33279	0.272761	2528	125.235	1.16971	-0.00110621	-0.00494785	0.979896	0.885161
Magnoliopsida	Malphighiales	Hypericaceae	Hypericum maculatum	4.94154	0.157018	2062	71.5455	0.902733	-0.142093	-0.166752	0.960644	0.800101
Magnoliopsida	Malphighiales	Hypericaceae	Hypericum pulchrum	1	0.379931	949	65.2034	0.589903	-0.0703281	-0.269662	0.969503	0.809209
Magnoliopsida	Malphighiales	Linaceae	Linum austriacum	1	0	797	69.2497	0.754374	-0.000661597	-0.0379812	0.921738	0.70136
Magnoliopsida	Malphighiales	Linaceae	Linum catharticum	1	0.147572	2017	65.8954	0.790338	-0.0716639	-0.138087	0.97745	0.854004
Magnoliopsida	Malphighiales	Violaceae	Viola biflora	3.17003	0.745293	994	111.67	1.11397	-0.0185755	-0.0294177	0.931709	0.712372
Magnoliopsida	Malvales	Cistaceae	Helianthemum nummularium	2.87685	0.15684	1467	50.1339	0.607125	-0.0430428	-0.0570507	0.954774	0.797825
Magnoliopsida	Ranunculales	Papaveraceae	Fumaria officinalis	1	0.114585	2020	112.684	1.09768	-0.121055	-0.128864	0.845742	0.563466
Magnoliopsida	Ranunculales	Papaveraceae	Papaver dubium	1	0.358757	1440	65.9438	0.792428	-0.164533	-0.263886	0.894719	0.632906
Magnoliopsida	Ranunculales	Papaveraceae	Papaver rhoeas	1	0.141579	2346	108.651	1.05254	0.000131186	-5.56e-05	0.990059	0.915665
Magnoliopsida	Ranunculales	Ranunculaceae	Aconitum lycoctonum	1	0.838243	785	64.8969	0.796136	-0.097058	-0.174851	0.915237	0.675075
Magnoliopsida	Ranunculales	Ranunculaceae	Aconitum napellus	3.33579	0.507842	1537	81.6566	0.889778	-0.121177	-0.186983	0.891749	0.619893
Magnoliopsida	Ranunculales	Ranunculaceae	Caltha palustris	1	0.508016	2011	84.1345	0.949853	-0.254994	-0.345632	0.945701	0.772002
Magnoliopsida	Ranunculales	Ranunculaceae	Ranunculus acris	10.1127	0.375893	2423	85.1808	0.954673	-0.0513012	-0.0595684	0.980835	0.890964
Magnoliopsida	Ranunculales	Ranunculaceae	Ranunculus alpestris	2.87175	0.810608	105	41.341	0.472301	-0.0538588	-0.116036	0.947724	0.799186
Magnoliopsida	Ranunculales	Ranunculaceae	Ranunculus bulbosus	9.67046	0.395044	1995	73.4633	0.880706	-0.0424906	-0.078917	0.948504	0.774816
Magnoliopsida	Ranunculales	Ranunculaceae	Ranunculus montanus	8.7877	0.288515	312	57.9255	0.59391	-0.0497285	-0.0965522	0.916536	0.699067
Magnoliopsida	Ranunculales	Ranunculaceae	Ranunculus polyanthemos	5.66964	0.260106	656	40.0788	0.501426	-0.0889968	-0.223963	0.90871	0.681421
Magnoliopsida	Ranunculales	Ranunculaceae	Ranunculus repens	8.16838	0.430517	2638	112.657	1.14381	-0.0330913	-0.0357921	0.966636	0.86569
Magnoliopsida	Ranunculales	Ranunculaceae	Trollius europaeus	1	0.0886267	1208	61.1228	0.837651	-0.321971	-0.477677	0.917225	0.689759
Magnoliopsida	Rosales	Rhamnaceae	Frangula alnus	3.61469	0.229734	2291	89.4045	0.974896	-0.0401121	-0.0466678	0.949164	0.793971
Magnoliopsida	Rosales	Rhamnaceae	Rhamnus cathartica	3.08413	0.152026	1738	43.8155	0.661012	-0.0763257	-0.0689856	0.958791	0.809378
Magnoliopsida	Rosales	Rosaceae	Agrimonia eupatoria	1.60609	0.392731	2534	115.526	1.11789	0.000271947	5.61e-05	0.99093	0.925071
Magnoliopsida	Rosales	Rosaceae	Dryas octopetala	6.26269	0.3894	562	124.002	1.23428	-0.200199	-0.330741	0.944312	0.760069
Magnoliopsida	Rosales	Rosaceae	Geum rivale	1	0.658096	2105	66.0413	0.892551	-0.303726	-0.453894	0.982046	0.891143
Magnoliopsida	Rosales	Rosaceae	Geum urbanum	2	0.254	2441	112.908	1.07367	-0.0292011	-0.036679	0.960183	0.796891
Magnoliopsida	Rosales	Rosaceae	Malus domestica	4.20389	0.208757	2603	125.15	1.21573	0.000381897	0.000734733	0.975704	0.867071
Magnoliopsida	Rosales	Rosaceae	Malus sylvestris	3.3458	0.120545	1879	64.694	0.772247	-0.0701398	-0.124542	0.963183	0.807423
Magnoliopsida	Rosales	Rosaceae	Potentilla anserina	6.99876	0.350479	2125	66.9074	0.857171	-0.152214	-0.225679	0.977865	0.878028
Magnoliopsida	Rosales	Rosaceae	Potentilla argentea	6.74428	0.466427	2128	67.1844	0.811188	-0.0388676	-0.0508809	0.959934	0.811861
Magnoliopsida	Rosales	Rosaceae	Potentilla aurea	4.37137	0.455251	231	39.4593	0.509275	-0.0444044	-0.0839608	0.951062	0.80194
Magnoliopsida	Rosales	Rosaceae	Potentilla erecta	4.86641	0.459683	2304	89.033	1.01129	-0.166687	-0.225294	0.956585	0.798679
Magnoliopsida	Rosales	Rosaceae	Potentilla reptans	6.07642	0.261236	2322	93.696	1.02548	-0.00214193	0.00152345	0.969706	0.840648
Magnoliopsida	Rosales	Rosaceae	Potentilla tabernaemontani	3.58599	0.651044	1133	33.6763	0.491137	-0.0612088	-0.0975622	0.944938	0.754813
Magnoliopsida	Rosales	Rosaceae	Prunus avium	6.08542	0.254715	1396	64.2221	0.746249	-0.12686	-0.238774	0.929075	0.73125
Magnoliopsida	Rosales	Rosaceae	Prunus domestica	5.31279	0.364585	2489	120.592	1.1421	-0.00177479	-0.0060099	0.973231	0.844594
Magnoliopsida	Rosales	Rosaceae	Prunus padus	4.97124	0.261438	1961	70.5085	0.924041	-0.35477	-0.489733	0.968792	0.826435
Magnoliopsida	Rosales	Rosaceae	Prunus serotina	2.63657	0.16245	498	15.0016	0.455784	-0.54685	-0.735891	0.935996	0.767092
Magnoliopsida	Rosales	Rosaceae	Prunus spinosa	3.20609	0.163199	2019	85.8989	0.887065	-0.00501713	-0.013957	0.975791	0.846674
Magnoliopsida	Rosales	Rosaceae	Pyrus communis	4.23336	0.242756	1765	69.8959	0.831702	0.00190314	0.00659854	0.961454	0.797783
Magnoliopsida	Rosales	Rosaceae	Rosa canina	2.2432	0.392682	2278	88.8397	0.964888	-0.000562339	-0.00241915	0.983224	0.877335
Magnoliopsida	Rosales	Rosaceae	Rosa rubiginosa	3	0.478374	963	30.4358	0.450315	-0.155967	-0.37114	0.950148	0.761809
Magnoliopsida	Rosales	Rosaceae	Rubus fruticosus	3.55797	0.204429	2282	117.362	1.1101	0.000829901	-0.00480107	0.968948	0.816612
Magnoliopsida	Rosales	Rosaceae	Rubus idaeus	2.68109	0.252652	2393	94.1421	1.02365	-0.0591299	-0.085173	0.970584	0.848238
Magnoliopsida	Rosales	Rosaceae	Sanguisorba minor	2	0.295736	2298	107.53	1.07879	0.00408556	0.00410074	0.984584	0.888688
Magnoliopsida	Rosales	Rosaceae	Sanguisorba officinalis	12.4852	0.375155	1457	40.5182	0.685259	-0.116073	-0.155185	0.959655	0.817334
Magnoliopsida	Rosales	Rosaceae	Sorbus aria	3.53155	0.170302	1222	118.822	0.918411	-0.0959921	-0.160652	0.857259	0.534814
Magnoliopsida	Rosales	Rosaceae	Sorbus aucuparia	4.73949	0.221859	2249	93.5219	1.00895	-0.14239	-0.244538	0.976895	0.870854
Magnoliopsida	Rosales	Rosaceae	Sorbus torminalis	1.64938	0.189542	1004	57.0496	0.647147	-0.038968	-0.080023	0.904708	0.653464
Magnoliopsida	Rosales	Rosaceae	Amelanchier lamarckii	4.8702	0.469416	188	10.0928	0.28452	-0.725108	-0.796712	0.930886	0.770963
Magnoliopsida	Rosales	Rosaceae	Cotoneaster bullatus	1	0.0652655	170	27.5277	0.425864	-0.572267	-0.693724	0.955085	0.815801
Magnoliopsida	Rosales	Rosaceae	Crataegus laevigata	1.75386	0.151489	1416	75.9507	0.72155	-0.0693588	-0.0905947	0.927996	0.716939
Magnoliopsida	Rosales	Rosaceae	Crataegus monogyna	3.65345	0.363776	2373	126.152	1.12816	-0.00149954	-0.0055062	0.988513	0.900043
Magnoliopsida	Rosales	Rosaceae	Fragaria vesca	2	0.311847	2493	107.098	1.07649	-0.00893957	-0.024291	0.974951	0.852061
Magnoliopsida	Santalales	Loranthaceae	Viscum album	1.73678	0.436518	1643	56.7331	0.71752	-0.000292938	-0.000624479	0.958184	0.794201
Magnoliopsida	Saxifragales	Crassulaceae	Sedum acre	3.0703	0.150678	2514	103.849	1.03123	-0.0461268	-0.0433186	0.961331	0.839388
Magnoliopsida	Saxifragales	Crassulaceae	Sedum reflexum	2	0.12958	1052	48.9069	0.598643	-0.00246345	-0.0110517	0.948058	0.777575
Magnoliopsida	Saxifragales	Globulariaceae	Globularia cordifolia	5.74235	0.743858	334	49.4987	0.51337	0.0211929	0.02501	0.940451	0.770228
Magnoliopsida	Saxifragales	Grossulariaceae	Ribes alpinum	1.99174	0.117824	1369	41.6193	0.618491	-0.272776	-0.380022	0.927355	0.722514
Magnoliopsida	Saxifragales	Grossulariaceae	Ribes nigrum	2.91315	0.19899	1571	57.2014	0.902786	-0.535513	-0.704525	0.954011	0.796387
Magnoliopsida	Saxifragales	Grossulariaceae	Ribes rubrum	2.00045	0.280676	964	61.601	0.722304	-0.215398	-0.388279	0.922925	0.693058
Magnoliopsida	Saxifragales	Grossulariaceae	Ribes spicatum	5.07223	0.052465	1258	47.7943	0.860468	-0.491724	-0.633905	0.978207	0.849858
Magnoliopsida	Saxifragales	Saxifragaceae	Saxifraga caesia	4	0.218424	98	35.6629	0.405666	-0.0473552	-0.0964802	0.945122	0.836941
Magnoliopsida	Saxifragales	Saxifragaceae	Saxifraga rotundifolia	2.82843	0.167847	366	92.5407	0.758012	-0.010121	-0.0564105	0.905013	0.680674
Magnoliopsida	Solanales	Convolvulaceae	Calystegia sepium	1	0	2537	115.002	1.14561	-0.000107854	-0.000725004	0.985869	0.918117
Magnoliopsida	Solanales	Solanaceae	Solanum dulcamara	3.82759	0.434212	2526	108.481	1.09269	0.00212887	0.00311954	0.970491	0.848623
Pinopsida	Coniferales	Cupressaceae	Juniperus communis	2.13731	0.213334	2568	128.459	1.24749	-0.136469	-0.213986	0.920929	0.743302
Pinopsida	Coniferales	Taxaceae	Taxus baccata	2.63713	0.10217	1192	94.7569	0.848737	-0.118038	-0.193691	0.870651	0.597291
Aves	Columbiformes	Columbidae	Columba oenas	1	0.165876	2116	72.7888	0.933599	-0.0335597	-0.115841	0.931104	0.747105
Aves	Columbiformes	Columbidae	Columba palumbus	2.17314	0.143461	2736	136.698	1.26995	-0.0306234	-0.0571921	0.909325	0.700106
Aves	Columbiformes	Columbidae	Streptopelia decaocto	1	0.00921326	2278	123.262	1.13663	-0.0876201	-0.118197	0.923369	0.715331
Aves	Galliformes	Phasianidae	Tetrastes bonasia	1.29346	0.413562	1240	36.4207	0.656321	-0.26051	-0.401194	0.970227	0.830731
Aves	Gruiformes	Rallidae	Gallinula chloropus	1.56919	0.338004	2554	124.73	1.15743	0.0115507	0.0136966	0.948726	0.8203
Aves	Passeriformes	Acrocephalidae	Hippolais icterina	1	0.111132	1477	39.1223	0.629128	-0.372484	-0.494045	0.961591	0.823365
Aves	Passeriformes	Aegithalidae	Aegithalos caudatus	1	0.90485	2211	120.116	1.10823	-0.0909403	-0.14872	0.893107	0.642647
Aves	Passeriformes	Corvidae	Corvus corone	2.42249	0.223912	2749	144.252	1.32807	-0.0129702	-0.0436015	0.947254	0.795079
Aves	Passeriformes	Corvidae	Garrulus glandarius	3.61519	0.224859	2725	135.833	1.27569	0.0111134	0.0074196	0.935049	0.760538
Aves	Passeriformes	Corvidae	Pica pica	3.18663	0.222733	2762	139.459	1.28801	-0.0153971	-0.0392044	0.924992	0.755066
Aves	Passeriformes	Emberizidae	Emberiza citrinella	1	0.146117	2262	81.1724	0.913889	-0.0849879	-0.158164	0.973031	0.861151
Aves	Passeriformes	Fringillidae	Carduelis chloris	1.90982	0.638987	2814	152.995	1.32508	0.0175306	0.0246023	0.911847	0.737613
Aves	Passeriformes	Fringillidae	Coccothraustes coccothraustes	2.34315	0.411376	1932	68.5045	0.811294	-0.067112	-0.100948	0.942852	0.747449
Aves	Passeriformes	Fringillidae	Fringilla coelebs	2.50673	0.223283	2916	156.11	1.39355	0.0109503	0.0116212	0.862036	0.627212
Aves	Passeriformes	Fringillidae	Fringilla montifringilla	1	0.198859	611	33.8314	0.867504	-0.348851	-0.598847	0.993703	0.945756
Aves	Passeriformes	Fringillidae	Pyrrhula pyrrhula	3.13205	0.359049	2129	84.7241	0.942935	-0.111641	-0.204739	0.963389	0.823865
Aves	Passeriformes	Muscicapidae	Erithacus rubecula	7.17473	0.313855	2693	127.862	1.23132	-0.00339764	-0.00190002	0.925632	0.745461
Aves	Passeriformes	Muscicapidae	Ficedula hypoleuca	1.62799	0.261928	1847	99.6516	1.17269	-0.328199	-0.497288	0.913693	0.700028
Aves	Passeriformes	Muscicapidae	Ficedula parva	1	0.311449	1276	19.9281	0.396283	-0.17113	-0.235988	0.980695	0.871321
Aves	Passeriformes	Muscicapidae	Luscinia luscinia	3.32769	0.144255	901	8.08084	0.296876	-0.551895	-0.708934	0.981375	0.875146
Aves	Passeriformes	Muscicapidae	Muscicapa striata	1.65064	0.256319	2854	147.429	1.37267	-0.012076	-0.00171342	0.862619	0.610161
Aves	Passeriformes	Muscicapidae	Phoenicurus ochruros	2.72837	0.232662	1904	70.447	0.820452	-0.0659778	-0.217052	0.944735	0.731063
Aves	Passeriformes	Muscicapidae	Phoenicurus phoenicurus	1.10155	0.216944	2451	106.109	1.07009	-0.0389691	-0.0978486	0.945974	0.797304
Aves	Passeriformes	Oriolidae	Oriolus oriolus	1	0.0703141	2083	83.9871	0.95683	0.0187664	0.019248	0.963272	0.810732
Aves	Passeriformes	Paridae	Cyanistes caeruleus	4.95437	0.322942	2763	141.135	1.27529	0.00921413	0.00702456	0.922416	0.746617
Aves	Passeriformes	Paridae	Parus major	4.32857	0.240076	2868	150.676	1.37151	-0.00200233	-0.00268749	0.911462	0.704714
Aves	Passeriformes	Paridae	Periparus ater	1	0	2428	127.918	1.22027	-0.165187	-0.2873	0.884023	0.635165
Aves	Passeriformes	Paridae	Poecile montanus	1.79941	0.380384	2074	75.801	0.88069	-0.0947238	-0.118348	0.976022	0.859867
Aves	Passeriformes	Paridae	Poecile palustris	4.51131	0.399997	1836	59.4842	0.701146	-0.0391902	-0.0871905	0.965574	0.804716
Aves	Passeriformes	Passeridae	Passer domesticus	2.84484	0.43923	2917	161.372	1.41132	0.0315581	0.0502601	0.874984	0.691794
Aves	Passeriformes	Passeridae	Passer montanus	2.39555	0.196467	2261	87.0218	0.959273	-0.0272919	-0.0796054	0.933769	0.733267
Aves	Passeriformes	Phylloscopidae	Phylloscopus collybita	4.55207	0.330078	2446	116.619	1.13988	-0.0103636	-0.0318847	0.920715	0.725233
Aves	Passeriformes	Phylloscopidae	Phylloscopus trochilus	1.49587	0.16004	1847	70.0326	0.979873	-0.390854	-0.594563	0.97295	0.854065
Aves	Passeriformes	Regulidae	Regulus ignicapilla	2	0.0558231	1390	78.0051	0.830924	-0.077716	-0.204365	0.915296	0.694539
Aves	Passeriformes	Sittidae	Sitta europaea	1.7575	0.358453	2182	96.5713	0.955575	0.000673789	-0.0317109	0.94511	0.751624
Aves	Passeriformes	Sturnidae	Sturnus vulgaris	3.86472	0.453893	2427	107.31	1.10679	-0.0548921	-0.0694413	0.960898	0.822186
Aves	Passeriformes	Sylviidae	Sylvia atricapilla	7.35956	0.324394	2512	111.018	1.10751	-0.0144054	-0.0250856	0.952142	0.785257
Aves	Passeriformes	Sylviidae	Sylvia borin	5.58191	0.222509	2220	84.0216	0.963753	-0.180149	-0.299451	0.942095	0.749278
Aves	Passeriformes	Sylviidae	Sylvia communis	4.32146	0.244795	2536	124.819	1.18687	-0.00221226	-0.0260484	0.939289	0.771427
Aves	Passeriformes	Sylviidae	Sylvia curruca	3.71681	0.225068	1876	63.9333	0.807631	-0.175994	-0.287424	0.959311	0.812531
Aves	Passeriformes	Turdidae	Turdus iliacus	2.13147	0.253824	938	39.8733	0.873879	-0.456786	-0.67213	0.988313	0.89922
Aves	Passeriformes	Turdidae	Turdus merula	7.74663	0.205855	2837	151.893	1.35101	0.00453852	0.00362981	0.913698	0.723194
Aves	Passeriformes	Turdidae	Turdus philomelos	6.54407	0.181566	2450	95.349	1.01838	-0.0293705	-0.0850897	0.960049	0.850322
Aves	Passeriformes	Turdidae	Turdus pilaris	2.67368	0.207857	1583	60.4259	0.85844	-0.423568	-0.643673	0.972079	0.846707
Aves	Passeriformes	Turdidae	Turdus torquatus	1.64938	0.217358	771	147.478	1.24508	-0.0956744	-0.163457	0.919292	0.682332
Aves	Passeriformes	Turdidae	Turdus viscivorus	3.95401	0.241116	2512	112.279	1.19316	-0.0481031	-0.0933609	0.901041	0.664996
Aves	Piciformes	Picidae	Dendrocopos leucotos	1.88988	0.102922	947	64.1162	0.725797	-0.050847	-0.105647	0.920157	0.692741
Aves	Piciformes	Picidae	Dendrocopos major	1.80025	0.128235	2537	118.6	1.17086	-0.017794	-0.0192072	0.92574	0.748294
Aves	Piciformes	Picidae	Dendrocopos medius	1.46304	0.103693	1339	48.3051	0.711693	-0.0608874	-0.10134	0.952275	0.77361
Aves	Piciformes	Picidae	Dryocopus martius	1	0.112988	1867	56.2192	0.742096	-0.150167	-0.277582	0.963674	0.825571
Aves	Piciformes	Picidae	Picus viridis	1	0.188021	2209	96.2029	0.928204	0.00363545	0.000234308	0.95443	0.777815
Insecta	Diptera	Syrphidae	Anasimyia interpuncta	1	0.204276	90	15.8193	0.354923	-0.285501	-0.292263	0.80585	0.523849
Insecta	Diptera	Syrphidae	Blera fallax	2	0.610976	33	40.8644	0.434458	-0.176192	-0.251087	0.767671	0.537533
Insecta	Diptera	Syrphidae	Chalcosyrphus nemorum	1	0.418987	202	58.6415	0.696703	-0.2086	-0.257934	0.793731	0.478214
Insecta	Diptera	Syrphidae	Chamaesyrphus scaevoides	1.88988	0.218954	29	103.135	0.820121	-0.10496	-0.184396	0.738337	0.469739
Insecta	Diptera	Syrphidae	Cheilosia albipila	1	0.429001	190	48.4513	0.572184	-0.225198	-0.30333	0.775379	0.432997
Insecta	Diptera	Syrphidae	Cheilosia albitarsis	1.07123	0.391259	367	85.6315	0.853434	-0.133827	-0.221468	0.769766	0.426045
Insecta	Diptera	Syrphidae	Cheilosia antiqua	7.89424	0.374597	139	27.8686	0.35696	-0.474931	-0.61002	0.920587	0.739008
Insecta	Diptera	Syrphidae	Cheilosia carbonaria	2.58322	0.451048	87	64.2352	0.758818	-0.145127	-0.249063	0.742366	0.443024
Insecta	Diptera	Syrphidae	Cheilosia chrysocoma	1.88988	0.521002	112	100.47	0.86207	-0.100945	-0.165242	0.666582	0.304754
Insecta	Diptera	Syrphidae	Cheilosia illustrata	1.88988	0.40847	272	65.005	0.748717	-0.225663	-0.313848	0.811454	0.479663
Insecta	Diptera	Syrphidae	Cheilosia impressa	1	0.485844	223	43.359	0.549427	-0.221539	-0.324697	0.822029	0.496499
Insecta	Diptera	Syrphidae	Cheilosia laticornis	1	0.0447282	36	21.1117	0.238048	-0.0228508	-0.0367333	0.896491	0.7397
Insecta	Diptera	Syrphidae	Cheilosia latifrons	2	0.098622	181	97.8601	0.802957	-0.118214	-0.110147	0.735282	0.393465
Insecta	Diptera	Syrphidae	Cheilosia mutabilis	1.96013	0.433051	242	85.4944	0.793393	-0.0321912	-0.0343129	0.677728	0.319692
Insecta	Diptera	Syrphidae	Cheilosia nigripes	2.88885	0.443892	98	68.6909	0.655183	-0.0957538	-0.202594	0.670164	0.348718
Insecta	Diptera	Syrphidae	Cheilosia pagana	3.29557	0.416331	325	79.9159	0.854046	-0.227494	-0.303829	0.790609	0.452627
Insecta	Diptera	Syrphidae	Cheilosia scutellata	1	0.12264	320	84.1833	0.827598	-0.074821	-0.0913954	0.689226	0.316652
Insecta	Diptera	Syrphidae	Cheilosia semifasciata	1	0.687481	79	76.3538	0.664543	-0.183785	-0.275208	0.744202	0.426606
Insecta	Diptera	Syrphidae	Cheilosia urbana	3.78929	0.546529	194	45.6212	0.564855	-0.19753	-0.150277	0.809017	0.500786
Insecta	Diptera	Syrphidae	Cheilosia variabilis	1	0.254196	283	48.1068	0.561708	-0.142881	-0.227559	0.810745	0.471031
Insecta	Diptera	Syrphidae	Chrysogaster coemiteriorum	1	0.317094	32	5.81245	0.23815	-0.513699	-0.569761	0.905003	0.748498
Insecta	Diptera	Syrphidae	Chrysogaster solstitialis	1.72247	0.568682	239	48.2509	0.655628	-0.262498	-0.355438	0.844911	0.549754
Insecta	Diptera	Syrphidae	Chrysogaster virescens	2	0.487544	81	12.706	0.211163	-0.521555	-0.645998	0.941271	0.809743
Insecta	Diptera	Syrphidae	Chrysotoxum bicinctum	3.96909	0.311944	383	90.1649	0.953223	-0.237326	-0.299919	0.779702	0.445108
Insecta	Diptera	Syrphidae	Chrysotoxum cautum	1.33333	0.354678	183	33.3378	0.478859	-0.205155	-0.37666	0.798154	0.488566
Insecta	Diptera	Syrphidae	Chrysotoxum fasciatum	3	0.0837303	64	52.755	0.508383	-0.107215	-0.151266	0.807024	0.57048
Insecta	Diptera	Syrphidae	Chrysotoxum festivum	2.51906	0.265242	279	57.3255	0.673661	-0.245933	-0.251355	0.758853	0.42481
Insecta	Diptera	Syrphidae	Chrysotoxum vernale	1	0.00598545	156	63.6613	0.667964	0.0109042	-0.0343102	0.6978	0.31887
Insecta	Diptera	Syrphidae	Chrysotoxum verralli	1	0.469126	88	12.617	0.289382	-0.32716	-0.394749	0.88687	0.686174
Insecta	Diptera	Syrphidae	Dasysyrphus tricinctus	2	0.475721	323	73.0906	0.787026	-0.275621	-0.344048	0.798972	0.483084
Insecta	Diptera	Syrphidae	Didea alneti	2	0.158972	112	41.9369	0.555814	-0.354504	-0.457009	0.827048	0.529084
Insecta	Diptera	Syrphidae	Epistrophe grossulariae	1	0.137297	225	66.9554	0.737172	-0.230188	-0.29716	0.831255	0.523777
Insecta	Diptera	Syrphidae	Epistrophe nitidicollis	1.94494	0.353793	156	30.2822	0.428573	-0.0810209	-0.233984	0.836969	0.589385
Insecta	Diptera	Syrphidae	Episyrphus balteatus	10.5335	0.331195	645	115.904	1.02925	-0.131472	-0.16112	0.727285	0.369548
Insecta	Diptera	Syrphidae	Eriozona syrphoides	1	0.00598545	114	67.7064	0.897317	-0.324437	-0.419018	0.815247	0.574383
Insecta	Diptera	Syrphidae	Eristalinus aeneus	2.35915	0.167249	208	113.012	0.872542	-0.0769899	-0.161149	0.810765	0.503824
Insecta	Diptera	Syrphidae	Eristalinus sepulchralis	3.24428	0.236017	301	58.3489	0.749976	-0.212128	-0.242087	0.808052	0.49969
Insecta	Diptera	Syrphidae	Eristalis abusiva	6.40851	0.323918	90	89.9764	0.753903	-0.236798	-0.298748	0.740136	0.410967
Insecta	Diptera	Syrphidae	Eristalis arbustorum	3.6583	0.374423	557	132.653	1.06666	-0.101524	-0.134277	0.702056	0.316571
Insecta	Diptera	Syrphidae	Eristalis intricaria	3.06543	0.245601	257	75.4551	0.756106	-0.250905	-0.331679	0.780273	0.441231
Insecta	Diptera	Syrphidae	Eristalis pertinax	2.35843	0.273764	432	83.2516	0.829175	-0.263231	-0.341279	0.825211	0.517934
Insecta	Diptera	Syrphidae	Eristalis picea	1	0	106	34.0987	0.490446	-0.392497	-0.440126	0.831887	0.55402
Insecta	Diptera	Syrphidae	Eristalis rupium	2	0.0629387	254	117.956	1.0839	-0.225209	-0.343126	0.771901	0.443203
Insecta	Diptera	Syrphidae	Eristalis tenax	6.70689	0.284894	543	112.434	0.943191	-0.159775	-0.221445	0.752929	0.376117
Insecta	Diptera	Syrphidae	Eumerus tricolor	2.41421	0.380093	44	49.1938	0.419145	-0.000634546	-0.0464328	0.782649	0.548754
Insecta	Diptera	Syrphidae	Eupeodes corollae	7.22698	0.268215	454	121.608	1.1677	-0.251261	-0.305917	0.760794	0.420276
Insecta	Diptera	Syrphidae	Eupeodes lapponicus	3.68369	0.335442	37	20.85	0.272731	-0.143594	-0.154096	0.815979	0.602791
Insecta	Diptera	Syrphidae	Eupeodes latifasciatus	5.02536	0.203885	116	13.2456	0.254055	-0.14697	-0.260619	0.869263	0.649435
Insecta	Diptera	Syrphidae	Eupeodes luniger	2.68499	0.31764	82	44.0235	0.46491	-0.0591455	-0.134431	0.78616	0.501739
Insecta	Diptera	Syrphidae	Ferdinandea cuprea	1	0.469126	148	24.6398	0.388566	-0.0649314	-0.11681	0.829166	0.578616
Insecta	Diptera	Syrphidae	Helophilus pendulus	3.30815	0.156937	199	20.2673	0.347821	-0.127426	-0.217208	0.860695	0.636695
Insecta	Diptera	Syrphidae	Helophilus trivittatus	5.55976	0.244647	105	44.0806	0.534014	-0.0106462	-0.0696062	0.805631	0.539082
Insecta	Diptera	Syrphidae	Heringia pubescens	1	0.350674	79	44.651	0.599575	-0.311098	-0.332945	0.782857	0.491222
Insecta	Diptera	Syrphidae	Lejogaster metallina	2	0.157283	231	80.5583	0.879899	-0.144144	-0.238894	0.827263	0.537027
Insecta	Diptera	Syrphidae	Leucozona lucorum	4.47214	0.576712	110	28.9112	0.469989	-0.243204	-0.341565	0.781719	0.507918
Insecta	Diptera	Syrphidae	Melanogaster aerosa	1	0.146534	127	55.8717	0.711293	-0.33706	-0.434368	0.836251	0.597802
Insecta	Diptera	Syrphidae	Melanogaster hirtella	1	0.849475	202	33.1145	0.420993	-0.192876	-0.364191	0.894731	0.64379
Insecta	Diptera	Syrphidae	Melanogaster nuda	1.76199	0.394423	62	28.037	0.298703	-0.0776946	-0.110674	0.771039	0.497496
Insecta	Diptera	Syrphidae	Melanostoma dubium	3	0.405195	75	229.612	1.39889	-0.23687	-0.336615	0.823551	0.619735
Insecta	Diptera	Syrphidae	Melanostoma mellinum	7.25488	0.471293	696	154.206	1.25299	-0.0955509	-0.117437	0.682487	0.301152
Insecta	Diptera	Syrphidae	Melanostoma scalare	2.03446	0.458383	496	136.441	1.15004	-0.133613	-0.190924	0.734735	0.37839
Insecta	Diptera	Syrphidae	Meliscaeva auricollis	1	0.262899	290	105.639	0.866567	-0.0899246	-0.130519	0.774057	0.413635
Insecta	Diptera	Syrphidae	Meliscaeva cinctella	4.52682	0.185734	140	29.3196	0.445437	-0.34949	-0.458958	0.851317	0.576799
Insecta	Diptera	Syrphidae	Merodon armipes	2.8254	0.522825	83	41.6295	0.41969	-0.0165999	-0.0390382	0.86502	0.662568
Insecta	Diptera	Syrphidae	Merodon equestris	1.44494	0.416273	409	76.4465	0.679987	-0.148837	-0.215198	0.790214	0.464701
Insecta	Diptera	Syrphidae	Myathropa florea	3.23831	0.285197	453	103.353	0.868073	-0.199905	-0.269818	0.781747	0.424763
Insecta	Diptera	Syrphidae	Neoascia podagrica	1	0.209563	334	67.9739	0.735426	-0.126456	-0.185582	0.783106	0.428664
Insecta	Diptera	Syrphidae	Neoascia tenur	1.88988	0.330711	303	96.2899	1.03379	-0.271487	-0.359782	0.822043	0.529108
Insecta	Diptera	Syrphidae	Paragus haemorrhous	2.40806	0.327189	322	87.9526	0.923002	-0.0330743	-0.0206206	0.709461	0.335875
Insecta	Diptera	Syrphidae	Parasyrphus macularis	3	0.529224	91	92.6897	0.79024	-0.196866	-0.248486	0.74022	0.423687
Insecta	Diptera	Syrphidae	Parasyrphus punctulatus	2.3811	0.528231	178	46.2357	0.533102	-0.199167	-0.282134	0.806074	0.509148
Insecta	Diptera	Syrphidae	Pipiza quadrimaculata	1.70756	0.355761	211	50.685	0.624893	-0.194921	-0.318843	0.802436	0.510142
Insecta	Diptera	Syrphidae	Pipizella viduata	7.05722	0.434863	281	68.4291	0.772737	-0.286984	-0.360146	0.785694	0.46831
Insecta	Diptera	Syrphidae	Platycheirus albimanus	7.58115	0.343196	493	118.176	1.04974	-0.170011	-0.224422	0.734299	0.360621
Insecta	Diptera	Syrphidae	Platycheirus clypeatus	3.84181	0.486734	127	29.9495	0.454062	-0.13238	-0.287213	0.815922	0.569489
Insecta	Diptera	Syrphidae	Platycheirus europaeus	2.43565	0.466754	131	106.709	0.939233	-0.16944	-0.268366	0.667416	0.30874
Insecta	Diptera	Syrphidae	Platycheirus fulviventris	1	0.317094	218	56.457	0.69818	-0.150229	-0.2064	0.797281	0.472279
Insecta	Diptera	Syrphidae	Platycheirus peltatus	3.27592	0.370229	119	25.5232	0.457113	-0.253707	-0.369187	0.831812	0.544196
Insecta	Diptera	Syrphidae	Platycheirus scutatus	1.97247	0.0949943	306	99.5246	0.827321	-0.0957873	-0.15992	0.770204	0.419324
Insecta	Diptera	Syrphidae	Platycheirus tarsalis	12.9436	0.56949	123	53.1641	0.601332	-0.329909	-0.455276	0.808273	0.522881
Insecta	Diptera	Syrphidae	Rhingia campestris	2.61204	0.495502	148	28.6373	0.445725	-0.228535	-0.44389	0.820755	0.548527
Insecta	Diptera	Syrphidae	Scaeva pyrastri	4.8166	0.208469	436	92.4826	0.859568	-0.184504	-0.239688	0.781757	0.442035
Insecta	Diptera	Syrphidae	Scaeva selenitica	3.54157	0.285863	324	82.8098	0.842079	-0.147655	-0.214768	0.712376	0.349041
Insecta	Diptera	Syrphidae	Sphaerophoria batava	1.45711	0.282412	180	72.1931	0.786819	-0.322288	-0.397408	0.805636	0.521896
Insecta	Diptera	Syrphidae	Sphaerophoria scripta	13.572	0.313899	499	109.348	0.9762	-0.126374	-0.170339	0.725307	0.36701
Insecta	Diptera	Syrphidae	Syritta pipiens	4.9151	0.436353	454	97.7208	0.993629	-0.267136	-0.346447	0.765528	0.41133
Insecta	Diptera	Syrphidae	Syrphus ribesii	5.23356	0.311387	482	105.522	1.12591	-0.291091	-0.435179	0.813909	0.494621
Insecta	Diptera	Syrphidae	Syrphus torvus	5.89372	0.288199	205	33.9077	0.508402	-0.224885	-0.326163	0.847291	0.583493
Insecta	Diptera	Syrphidae	Syrphus vitripennis	4.77535	0.321881	225	40.1395	0.511152	-0.0882667	-0.185843	0.834524	0.56138
Insecta	Diptera	Syrphidae	Tropidia scita	1.11449	0.326799	159	31.2608	0.496527	-0.306131	-0.392267	0.84876	0.567818
Insecta	Diptera	Syrphidae	Volucella bombylans	3.75203	0.354892	647	189.359	1.34496	-0.0441029	-0.0874914	0.682456	0.304569
Insecta	Diptera	Syrphidae	Volucella pellucens	1.91421	0.335687	483	77.251	0.811595	-0.220398	-0.280145	0.787324	0.444047
Insecta	Diptera	Syrphidae	Xanthandrus comtus	1.98908	0.352433	220	74.5373	0.68735	-0.0803314	-0.0916646	0.716132	0.372183
Insecta	Diptera	Syrphidae	Xanthogramma citrofasciatum	1	0.134147	146	43.4622	0.573965	-0.223452	-0.295031	0.794805	0.482198
Insecta	Diptera	Syrphidae	Xylota florum	1.50699	0.230394	183	44.4173	0.671614	-0.291426	-0.344541	0.787861	0.471816
Insecta	Diptera	Syrphidae	Xylota jakutorum	1.31216	0.557397	220	63.8896	0.923576	-0.405906	-0.573694	0.86968	0.639209
Insecta	Diptera	Syrphidae	Xylota segnis	2	0.125627	447	98.7607	0.908785	-0.194116	-0.246579	0.734673	0.362127
Insecta	Hymenoptera	Andrenidae	Andrena agilissima	1	0.542374	596	92.7424	0.883148	-0.06999	-0.141255	0.831256	0.564134
Insecta	Hymenoptera	Andrenidae	Andrena alfkenella	3.38988	0.138558	618	62.231	0.675018	-0.197818	-0.332887	0.796159	0.489474
Insecta	Hymenoptera	Andrenidae	Andrena angustior	1	0.443209	333	69.7784	0.720758	-0.208212	-0.279045	0.860127	0.580151
Insecta	Hymenoptera	Andrenidae	Andrena argentata	1	0.210777	534	30.1528	0.552131	-0.237834	-0.315465	0.834418	0.544168
Insecta	Hymenoptera	Andrenidae	Andrena barbilabris	2.30025	0.372131	1015	61.6061	0.872986	-0.333139	-0.408592	0.847836	0.548435
Insecta	Hymenoptera	Andrenidae	Andrena bicolor	1.6489	0.400064	1379	88.6261	0.86502	-0.11793	-0.184574	0.82431	0.509609
Insecta	Hymenoptera	Andrenidae	Andrena bimaculata	2.3811	0.249294	864	78.6157	0.789993	-0.058845	-0.114698	0.764939	0.394575
Insecta	Hymenoptera	Andrenidae	Andrena carbonaria	3.51273	0.421477	1301	99.2596	0.97416	-0.0412369	-0.0725029	0.760465	0.390893
Insecta	Hymenoptera	Andrenidae	Andrena chrysosceles	2.06692	0.436506	503	29.8841	0.491573	-0.280032	-0.376792	0.902979	0.649587
Insecta	Hymenoptera	Andrenidae	Andrena cineraria	1.66667	0.275161	1058	56.5464	0.776741	-0.208565	-0.298465	0.831302	0.528904
Insecta	Hymenoptera	Andrenidae	Andrena denticulata	2.36156	0.20518	871	51.7317	0.775222	-0.286745	-0.418813	0.855092	0.583904
Insecta	Hymenoptera	Andrenidae	Andrena dorsata	1.15008	0.323664	902	56.6477	0.663348	-0.076869	-0.153961	0.840122	0.572053
Insecta	Hymenoptera	Andrenidae	Andrena falsifica	1	0.842667	456	32.1328	0.482414	-0.260034	-0.457792	0.848828	0.588383
Insecta	Hymenoptera	Andrenidae	Andrena flavipes	4.82334	0.183454	1585	99.9166	0.908479	0.0384318	0.0417041	0.884518	0.657925
Insecta	Hymenoptera	Andrenidae	Andrena fucata	1.91421	0.336206	960	54.6356	0.799633	-0.347249	-0.480916	0.873999	0.619724
Insecta	Hymenoptera	Andrenidae	Andrena fulvago	1.32469	0.483712	792	43.8293	0.539998	-0.123745	-0.230904	0.845049	0.560434
Insecta	Hymenoptera	Andrenidae	Andrena fuscipes	1	0.69535	815	46.83	0.690384	-0.259399	-0.341719	0.852704	0.550155
Insecta	Hymenoptera	Andrenidae	Andrena gelriae	1	0.303893	259	52.5688	0.834637	-0.311447	-0.419655	0.817162	0.519397
Insecta	Hymenoptera	Andrenidae	Andrena gravida	1.58492	0.182968	613	38.3868	0.541334	-0.22107	-0.346369	0.86377	0.629338
Insecta	Hymenoptera	Andrenidae	Andrena haemorrhoa	1.26925	0.517925	1308	67.7002	0.8854	-0.253969	-0.35016	0.845267	0.54328
Insecta	Hymenoptera	Andrenidae	Andrena hattorfiana	1	0.203212	1036	67.6331	0.771948	-0.134251	-0.195998	0.822934	0.527902
Insecta	Hymenoptera	Andrenidae	Andrena humilis	3	0.0489068	1096	80.9531	0.881753	-0.0839413	-0.150261	0.784151	0.436287
Insecta	Hymenoptera	Andrenidae	Andrena intermedia	1	0.607787	577	53.7443	0.745384	-0.183228	-0.254457	0.821449	0.50777
Insecta	Hymenoptera	Andrenidae	Andrena labialis	2.20259	0.255164	1060	82.3533	0.852809	-0.0601923	-0.0995917	0.774342	0.435874
Insecta	Hymenoptera	Andrenidae	Andrena lapponica	1	0.535798	924	67.0937	0.924927	-0.385945	-0.480918	0.882887	0.638073
Insecta	Hymenoptera	Andrenidae	Andrena lathyri	1	0.75102	567	30.4276	0.481496	-0.256466	-0.402211	0.874609	0.631126
Insecta	Hymenoptera	Andrenidae	Andrena minutula	1.66667	0.409588	1249	68.6823	0.774549	-0.12829	-0.191348	0.828243	0.511922
Insecta	Hymenoptera	Andrenidae	Andrena minutuloides	2.89306	0.241119	809	45.5751	0.582574	-0.192149	-0.33088	0.833798	0.547939
Insecta	Hymenoptera	Andrenidae	Andrena mitis	1	0.303107	317	37.6253	0.539462	-0.287913	-0.456379	0.852707	0.608513
Insecta	Hymenoptera	Andrenidae	Andrena nana	1	0.224505	570	92.9252	0.875805	-0.0386755	-0.0700609	0.818843	0.556058
Insecta	Hymenoptera	Andrenidae	Andrena nigriceps	3.4641	0.0700525	548	29.8084	0.547051	-0.296386	-0.418969	0.872111	0.601799
Insecta	Hymenoptera	Andrenidae	Andrena nigroaenea	2.23944	0.292063	875	104.058	0.951461	-0.145621	-0.219829	0.776157	0.417747
Insecta	Hymenoptera	Andrenidae	Andrena nitida	2.10741	0.398991	598	67.6543	0.759769	-0.175784	-0.286961	0.771689	0.416353
Insecta	Hymenoptera	Andrenidae	Andrena nitidiuscula	1	0.224505	480	88.2675	0.78908	-0.0671276	-0.0994341	0.755031	0.415926
Insecta	Hymenoptera	Andrenidae	Andrena ovatula	2.61063	0.265766	826	86.2305	0.755062	-0.079709	-0.155508	0.779165	0.444036
Insecta	Hymenoptera	Andrenidae	Andrena pandellei	1	0.655274	69	49.2022	0.540977	-0.117737	-0.199188	0.829132	0.610293
Insecta	Hymenoptera	Andrenidae	Andrena polita	1	0.0510131	401	59.5239	0.601716	-0.186657	-0.260127	0.841907	0.573329
Insecta	Hymenoptera	Andrenidae	Andrena praecox	1	0.146534	892	33.6647	0.595323	-0.34969	-0.50218	0.890429	0.654501
Insecta	Hymenoptera	Andrenidae	Andrena proxima	1	0.41041	419	76.1193	0.675356	-0.127521	-0.241331	0.796191	0.477506
Insecta	Hymenoptera	Andrenidae	Andrena ruficrus	1.56919	0.883163	622	51.414	0.741144	-0.347398	-0.421957	0.857227	0.576959
Insecta	Hymenoptera	Andrenidae	Andrena semilaevis	2.15252	0.436472	786	41.2282	0.670689	-0.340616	-0.435555	0.862673	0.577193
Insecta	Hymenoptera	Andrenidae	Andrena similis	1	0.295884	677	110.518	0.957027	-0.146914	-0.223292	0.744449	0.391701
Insecta	Hymenoptera	Andrenidae	Andrena subopaca	2.1052	0.384788	1045	56.2487	0.76412	-0.23379	-0.290376	0.840954	0.557876
Insecta	Hymenoptera	Andrenidae	Andrena synadelpha	1	0.557688	176	22.8692	0.45333	-0.431403	-0.653393	0.882946	0.668344
Insecta	Hymenoptera	Andrenidae	Andrena tibialis	1	0.352111	460	32.1236	0.500648	-0.30398	-0.381569	0.831025	0.522843
Insecta	Hymenoptera	Andrenidae	Andrena vaga	1	0.23999	677	27.013	0.527124	-0.349615	-0.424165	0.873013	0.611766
Insecta	Hymenoptera	Andrenidae	Andrena ventralis	1	0.146534	510	31.8276	0.506481	-0.22782	-0.275992	0.838963	0.575151
Insecta	Hymenoptera	Andrenidae	Andrena wilkella	1.51758	0.333419	1106	51.1227	0.692414	-0.16081	-0.202366	0.83976	0.537884
Insecta	Hymenoptera	Andrenidae	Panurginus montanus	6.30125	0.203411	28	20.7923	0.272323	-0.0675331	-0.193406	0.961235	0.876196
Insecta	Hymenoptera	Andrenidae	Panurgus banksianus	2.40917	0.15557	270	76.8804	0.714209	-0.214252	-0.351231	0.805501	0.488948
Insecta	Hymenoptera	Andrenidae	Panurgus calcaratus	1.81465	0.279103	454	114.819	1.03917	-0.126819	-0.17445	0.703497	0.311326
Insecta	Hymenoptera	Apidae	Anthophora furcata	1	0.385109	285	43.0026	0.730009	-0.50487	-0.599487	0.891619	0.655207
Insecta	Hymenoptera	Apidae	Anthophora plumipes	2.3811	0.622622	285	64.8179	0.611683	-0.116699	-0.179097	0.854734	0.590491
Insecta	Hymenoptera	Apidae	Bombus barbutellus	2.2932	0.356273	723	70.751	0.82972	-0.210558	-0.334589	0.809042	0.48678
Insecta	Hymenoptera	Apidae	Bombus bohemicus	2.26424	0.351688	1048	76.6313	0.962649	-0.313067	-0.443527	0.87901	0.635928
Insecta	Hymenoptera	Apidae	Bombus campestris	1.75477	0.181885	877	67.2249	0.805288	-0.218805	-0.326646	0.841638	0.556475
Insecta	Hymenoptera	Apidae	Bombus gerstaeckeri	1.94698	0.752272	74	49.2379	0.540623	-0.136932	-0.248268	0.946775	0.80991
Insecta	Hymenoptera	Apidae	Bombus hortorum	3.67655	0.44486	1502	100.134	1.014	-0.18713	-0.270599	0.854353	0.575089
Insecta	Hymenoptera	Apidae	Bombus humilis	3.955	0.340396	939	64.3185	0.69864	-0.10143	-0.188714	0.800216	0.481316
Insecta	Hymenoptera	Apidae	Bombus hypnorum	1.67958	0.33452	1117	76.6897	0.922329	-0.319526	-0.488136	0.896796	0.665107
Insecta	Hymenoptera	Apidae	Bombus jonellus	3.37117	0.111244	985	93.9483	1.15588	-0.305269	-0.441104	0.931732	0.715004
Insecta	Hymenoptera	Apidae	Bombus lapidarius	9.62969	0.300005	1417	66.0131	0.796678	-0.170893	-0.26537	0.878152	0.631223
Insecta	Hymenoptera	Apidae	Bombus lucorum	5.94776	0.281387	1538	107.229	1.10416	-0.247334	-0.357265	0.884113	0.627832
Insecta	Hymenoptera	Apidae	Bombus mendax	3.86431	0.473978	84	45.2742	0.450924	-0.0229313	-0.0623168	0.943438	0.805148
Insecta	Hymenoptera	Apidae	Bombus monticola	5.85773	0.338398	352	123.25	1.19288	-0.259706	-0.399263	0.939898	0.780972
Insecta	Hymenoptera	Apidae	Bombus mucidus	7.0164	0.486101	107	49.5346	0.520219	-0.0455632	-0.0662539	0.915678	0.748007
Insecta	Hymenoptera	Apidae	Bombus muscorum	3	0.140319	881	85.2747	0.953573	-0.168231	-0.222314	0.835169	0.501171
Insecta	Hymenoptera	Apidae	Bombus pascuorum	6.31916	0.333427	1715	108.363	1.07092	-0.164313	-0.235877	0.869097	0.597045
Insecta	Hymenoptera	Apidae	Bombus pratorum	5.64478	0.269878	1447	96.4203	1.0298	-0.236639	-0.338201	0.885168	0.625074
Insecta	Hymenoptera	Apidae	Bombus pyrenaeus	5.96429	0.446878	133	54.0506	0.57297	-0.174663	-0.247933	0.927914	0.770422
Insecta	Hymenoptera	Apidae	Bombus ruderarius	3.09511	0.180947	984	55.1843	0.753172	-0.235793	-0.33743	0.851692	0.575707
Insecta	Hymenoptera	Apidae	Bombus rupestris	4.2389	0.28475	861	49.2102	0.671745	-0.257344	-0.389911	0.857371	0.600171
Insecta	Hymenoptera	Apidae	Bombus semenoviellus	1	0.196182	74	4.30707	0.213649	-0.634221	-0.744175	0.888258	0.691182
Insecta	Hymenoptera	Apidae	Bombus soroeensis	4.33829	0.429504	958	86.9126	0.910145	-0.227056	-0.340585	0.856609	0.582953
Insecta	Hymenoptera	Apidae	Bombus subterraneus	1.80917	0.118315	623	43.1028	0.605203	-0.259298	-0.376999	0.831621	0.554042
Insecta	Hymenoptera	Apidae	Bombus sylvarum	7.75875	0.321679	1043	45.763	0.633319	-0.176294	-0.279497	0.853363	0.60253
Insecta	Hymenoptera	Apidae	Bombus sylvestris	2.16984	0.244055	933	82.5973	0.922407	-0.27962	-0.398166	0.882928	0.619062
Insecta	Hymenoptera	Apidae	Bombus terrestris	6.34214	0.344014	1505	109.66	1.0159	-0.139085	-0.231684	0.825305	0.513267
Insecta	Hymenoptera	Apidae	Bombus vestalis	1	0.147942	557	50.9236	0.696942	-0.217414	-0.342227	0.842567	0.549484
Insecta	Hymenoptera	Apidae	Bombus veteranus	1	0.828789	470	26.2326	0.595978	-0.487711	-0.621405	0.866466	0.635662
Insecta	Hymenoptera	Apidae	Bombus wurflenii	4.44949	0.610254	494	88.5373	0.852717	-0.118721	-0.21073	0.907904	0.694081
Insecta	Hymenoptera	Apidae	Ceratina chalybea	1	0.641123	270	114.489	0.833909	-0.0365467	-0.106581	0.797473	0.530694
Insecta	Hymenoptera	Apidae	Ceratina cucurbitina	1	0.161159	443	127.83	0.89826	-0.00920155	-0.0814746	0.850847	0.598884
Insecta	Hymenoptera	Apidae	Ceratina cyanea	1.66667	0.37993	513	96.615	0.836792	-0.0424166	-0.136472	0.784333	0.471035
Insecta	Hymenoptera	Apidae	Epeolus cruciger	1	0.527442	166	29.3947	0.585334	-0.530868	-0.593089	0.898093	0.68139
Insecta	Hymenoptera	Apidae	Epeolus variegatus	2.58552	0.43293	186	31.1576	0.594884	-0.538366	-0.629339	0.887969	0.657601
Insecta	Hymenoptera	Apidae	Eucera longicornis	1	0.48366	235	32.5668	0.56654	-0.417396	-0.504187	0.87348	0.632715
Insecta	Hymenoptera	Apidae	Nomada alboguttata	1	0.0202578	148	39.079	0.694591	-0.394782	-0.472512	0.870671	0.643315
Insecta	Hymenoptera	Apidae	Nomada fabriciana	1	0.137297	228	33.7574	0.48466	-0.410506	-0.560543	0.890545	0.651044
Insecta	Hymenoptera	Apidae	Nomada flavopicta	1	0.746474	166	34.5109	0.563941	-0.395002	-0.459467	0.848051	0.58769
Insecta	Hymenoptera	Apidae	Nomada fulvicornis	2	0.570529	176	38.5295	0.522546	-0.307522	-0.425594	0.865796	0.594537
Insecta	Hymenoptera	Apidae	Nomada fuscicornis	2	0.16186	52	48.2984	0.644998	-0.428996	-0.522526	0.787941	0.575825
Insecta	Hymenoptera	Apidae	Nomada integra	2	0.216143	101	47.9608	0.501799	-0.424352	-0.521477	0.880579	0.672536
Insecta	Hymenoptera	Apidae	Nomada lathburiana	1	0.243994	232	29.4998	0.567957	-0.431419	-0.559014	0.859883	0.611642
Insecta	Hymenoptera	Apidae	Nomada marshamella	1	0.293528	314	34.0988	0.533808	-0.414165	-0.553974	0.905684	0.665991
Insecta	Hymenoptera	Apidae	Nomada ruficornis	1	0.392364	317	40.7355	0.630421	-0.430031	-0.553628	0.886257	0.631964
Insecta	Hymenoptera	Apidae	Nomada rufipes	1.50699	0.486934	256	40.9757	0.729897	-0.422541	-0.511265	0.875822	0.636521
Insecta	Hymenoptera	Apidae	Nomada striata	1	0.49225	242	49.0449	0.738351	-0.445268	-0.543196	0.866072	0.614495
Insecta	Hymenoptera	Colletidae	Colletes cunicularius	1	0.439519	326	50.9704	0.698903	-0.241197	-0.282328	0.798382	0.484248
Insecta	Hymenoptera	Colletidae	Colletes daviesanus	1	0.273049	517	48.054	0.703129	-0.284782	-0.388471	0.813542	0.510355
Insecta	Hymenoptera	Colletidae	Colletes fodiens	1.20501	0.617568	243	74.4696	0.801333	-0.146382	-0.216753	0.77896	0.422744
Insecta	Hymenoptera	Colletidae	Colletes marginatus	2	0.227344	191	69.702	0.693496	-0.0859905	-0.10498	0.771282	0.45833
Insecta	Hymenoptera	Colletidae	Colletes similis	1.5	0.48462	421	78.1341	0.830673	-0.147165	-0.192101	0.738561	0.395374
Insecta	Hymenoptera	Colletidae	Colletes succinctus	1	0.639428	400	98.1328	1.01489	-0.239616	-0.307481	0.798034	0.47264
Insecta	Hymenoptera	Colletidae	Hylaeus angustatus	1.5	0.333537	160	48.7241	0.734424	-0.431416	-0.528924	0.884694	0.668968
Insecta	Hymenoptera	Colletidae	Hylaeus annularis	2.44732	0.110238	164	23.1402	0.462734	-0.44806	-0.602079	0.877403	0.639862
Insecta	Hymenoptera	Colletidae	Hylaeus brevicornis	1	0.159644	331	39.8199	0.669145	-0.465136	-0.571829	0.889148	0.662364
Insecta	Hymenoptera	Colletidae	Hylaeus communis	2.52827	0.3104	389	38.5836	0.662736	-0.460898	-0.605103	0.890841	0.63942
Insecta	Hymenoptera	Colletidae	Hylaeus confusus	2.43792	0.28773	388	39.006	0.678231	-0.5217	-0.637866	0.905878	0.678001
Insecta	Hymenoptera	Colletidae	Hylaeus difformis	1	0.247039	58	30.0137	0.483936	-0.387032	-0.460966	0.891229	0.724288
Insecta	Hymenoptera	Colletidae	Hylaeus hyalinatus	1.29663	0.297299	315	38.8454	0.606899	-0.467317	-0.56735	0.876563	0.63296
Insecta	Hymenoptera	Colletidae	Hylaeus signatus	1	0.171211	103	44.2755	0.550135	-0.475618	-0.607568	0.874266	0.639566
Insecta	Hymenoptera	Halictidae	Dufourea alpina	1.88988	0.312291	21	22.2698	0.25818	-0.150354	-0.321899	0.979923	0.949148
Insecta	Hymenoptera	Halictidae	Halictus confusus	8.74214	0.181022	310	43.6327	0.631077	-0.268353	-0.393628	0.825429	0.523588
Insecta	Hymenoptera	Halictidae	Halictus eurygnathus	1	0.257321	85	34.1115	0.350441	-0.140033	-0.182197	0.872038	0.638766
Insecta	Hymenoptera	Halictidae	Halictus leucaheneus	8.10668	0.244571	137	28.742	0.543379	-0.432879	-0.58856	0.847099	0.604396
Insecta	Hymenoptera	Halictidae	Halictus maculatus	1.61945	0.255425	329	66.9094	0.793533	-0.108536	-0.187693	0.807671	0.503329
Insecta	Hymenoptera	Halictidae	Halictus pollinosus	1	0.357806	132	125.402	0.973976	-0.0153349	-0.0105169	0.784504	0.516988
Insecta	Hymenoptera	Halictidae	Halictus quadricinctus	3.39465	0.264043	255	110.134	0.953655	-0.14133	-0.190915	0.752945	0.430946
Insecta	Hymenoptera	Halictidae	Halictus rubicundus	2.27986	0.24786	642	62.6677	0.918904	-0.340847	-0.471112	0.850468	0.56618
Insecta	Hymenoptera	Halictidae	Halictus scabiosae	1.54979	0.139005	391	86.3798	0.730196	-0.0547502	-0.174848	0.860952	0.587014
Insecta	Hymenoptera	Halictidae	Halictus sexcinctus	2.46999	0.328091	261	70.5521	0.743596	-0.154555	-0.260439	0.817077	0.514255
Insecta	Hymenoptera	Halictidae	Halictus simplex	3.19931	0.456771	173	49.2568	0.521381	-0.101317	-0.168971	0.849833	0.627925
Insecta	Hymenoptera	Halictidae	Halictus smaragdulus	10.5912	0.20216	308	135.214	0.948174	-0.00587673	-0.0513722	0.820481	0.532946
Insecta	Hymenoptera	Halictidae	Halictus subauratus	6.73563	0.262571	403	86.9421	0.80262	-0.0561228	-0.151564	0.787665	0.473245
Insecta	Hymenoptera	Halictidae	Halictus tumulorum	7.47673	0.245463	794	59.0292	0.761481	-0.30449	-0.405499	0.857646	0.571713
Insecta	Hymenoptera	Halictidae	Lasioglossum aeratum	5	0.166105	85	60.0199	0.625106	-0.407966	-0.465029	0.873489	0.636943
Insecta	Hymenoptera	Halictidae	Lasioglossum albipes	5.96633	0.216579	619	61.094	0.837284	-0.342893	-0.445778	0.862576	0.582392
Insecta	Hymenoptera	Halictidae	Lasioglossum bavaricum	1	0.332071	37	120.088	0.82251	-0.121503	-0.135894	0.870197	0.71444
Insecta	Hymenoptera	Halictidae	Lasioglossum brevicorne	1.75477	0.146122	112	59.0589	0.597888	-0.104039	-0.136632	0.827244	0.57119
Insecta	Hymenoptera	Halictidae	Lasioglossum calceatum	5.82809	0.280986	683	59.3345	0.821611	-0.31718	-0.439895	0.859429	0.582174
Insecta	Hymenoptera	Halictidae	Lasioglossum costulatum	1.56919	0.517354	56	51.4788	0.547322	-0.382453	-0.560837	0.864518	0.646253
Insecta	Hymenoptera	Halictidae	Lasioglossum cupromicans	2.92573	0.309377	121	46.76	0.467437	-0.287268	-0.500211	0.926079	0.782251
Insecta	Hymenoptera	Halictidae	Lasioglossum fratellum	5.36129	0.275444	491	68.6864	1.06828	-0.433124	-0.58004	0.907718	0.694749
Insecta	Hymenoptera	Halictidae	Lasioglossum fulvicorne	3.92342	0.393333	403	42.2887	0.653348	-0.408727	-0.521318	0.861096	0.584532
Insecta	Hymenoptera	Halictidae	Lasioglossum glabriusculum	7.76708	0.546382	98	45.468	0.481699	-0.0575425	-0.117755	0.841087	0.578647
Insecta	Hymenoptera	Halictidae	Lasioglossum interruptum	4	0.237533	156	67.6162	0.636042	-0.0688623	-0.189566	0.845971	0.602384
Insecta	Hymenoptera	Halictidae	Lasioglossum laevigatum	1.5	0.327869	157	43.6525	0.57879	-0.476929	-0.650664	0.897935	0.673492
Insecta	Hymenoptera	Halictidae	Lasioglossum laticeps	2.76337	0.259622	247	43.7314	0.519737	-0.183369	-0.314809	0.86443	0.595843
Insecta	Hymenoptera	Halictidae	Lasioglossum lativentre	2.56308	0.298907	254	32.5767	0.482646	-0.298881	-0.496419	0.887955	0.648957
Insecta	Hymenoptera	Halictidae	Lasioglossum leucopus	4.45325	0.36173	511	59.2043	0.8002	-0.381879	-0.522711	0.863934	0.598176
Insecta	Hymenoptera	Halictidae	Lasioglossum leucozonium	3.0387	0.271778	508	51.4118	0.668143	-0.163219	-0.224035	0.841563	0.562345
Insecta	Hymenoptera	Halictidae	Lasioglossum lineare	2.12109	0.25594	96	68.8756	0.777711	-0.292684	-0.399789	0.849082	0.608042
Insecta	Hymenoptera	Halictidae	Lasioglossum lucidulum	2.23815	0.190923	131	73.5681	0.91016	-0.26263	-0.313659	0.752801	0.439064
Insecta	Hymenoptera	Halictidae	Lasioglossum malachurum	4.3796	0.349869	316	69.5731	0.699533	-0.101919	-0.150869	0.846948	0.552876
Insecta	Hymenoptera	Halictidae	Lasioglossum minutulum	4.23949	0.392059	49	37.183	0.484601	-0.638847	-0.670026	0.896968	0.724646
Insecta	Hymenoptera	Halictidae	Lasioglossum morio	3.77024	0.388785	586	55.3353	0.632791	-0.168375	-0.246584	0.852141	0.571676
Insecta	Hymenoptera	Halictidae	Lasioglossum pauxillum	7.64617	0.348888	316	38.4203	0.52988	-0.193426	-0.335167	0.878529	0.617254
Insecta	Hymenoptera	Halictidae	Lasioglossum politum	2.21735	0.310845	136	51.512	0.502301	-0.0792274	-0.211675	0.852696	0.605912
Insecta	Hymenoptera	Halictidae	Lasioglossum prasinum	1	0.348471	144	48.4233	0.473444	-0.105944	-0.159457	0.868581	0.613372
Insecta	Hymenoptera	Halictidae	Lasioglossum punctatissimum	1.33333	0.140381	326	44.3549	0.658705	-0.261405	-0.350495	0.870107	0.586169
Insecta	Hymenoptera	Halictidae	Lasioglossum puncticolle	1	0	81	26.2259	0.307596	-0.15231	-0.194825	0.857873	0.668174
Insecta	Hymenoptera	Halictidae	Lasioglossum quadrinotatulum	2.92573	0.258585	104	32.887	0.660129	-0.464948	-0.547866	0.810634	0.536979
Insecta	Hymenoptera	Halictidae	Lasioglossum quadrinotatum	4.30235	0.284397	147	20.3405	0.546896	-0.489817	-0.610658	0.865688	0.6489
Insecta	Hymenoptera	Halictidae	Lasioglossum sexnotatum	1.88988	0.193725	264	51.7395	0.62053	-0.242053	-0.413575	0.841612	0.573976
Insecta	Hymenoptera	Halictidae	Lasioglossum sexstrigatum	2.82843	0.277517	146	19.3774	0.438569	-0.476514	-0.624411	0.866221	0.636352
Insecta	Hymenoptera	Halictidae	Lasioglossum villosulum	2.38761	0.276815	479	68.5909	0.744146	-0.178988	-0.235607	0.835842	0.529887
Insecta	Hymenoptera	Halictidae	Lasioglossum xanthopus	2	0.38859	166	41.5057	0.623503	-0.29034	-0.468284	0.855412	0.605875
Insecta	Hymenoptera	Halictidae	Lasioglossum zonulum	1	0.799086	304	48.3356	0.656099	-0.283912	-0.363405	0.847953	0.561946
Insecta	Hymenoptera	Halictidae	Nomioides minutissimus	2.72316	0.74319	86	122.268	1.01329	0.000323583	-0.00409089	0.797371	0.520458
Insecta	Hymenoptera	Halictidae	Sphecodes albilabris	1	0.291797	183	30.6123	0.548312	-0.305297	-0.411888	0.868898	0.647009
Insecta	Hymenoptera	Halictidae	Sphecodes crassus	1	0.12264	493	50.5264	0.734605	-0.27987	-0.377638	0.824839	0.525953
Insecta	Hymenoptera	Halictidae	Sphecodes cristatus	1	0.200025	76	36.8598	0.528151	-0.0375836	-0.108428	0.768265	0.495082
Insecta	Hymenoptera	Halictidae	Sphecodes ephippius	2.03603	0.33901	522	64.2769	0.700057	-0.191828	-0.304507	0.809184	0.515496
Insecta	Hymenoptera	Halictidae	Sphecodes ferruginatus	1	0.510177	340	62.6408	0.747676	-0.219892	-0.29003	0.772221	0.459796
Insecta	Hymenoptera	Halictidae	Sphecodes geoffrellus	1	0.3346	360	48.096	0.775605	-0.497605	-0.609596	0.904605	0.682415
Insecta	Hymenoptera	Halictidae	Sphecodes gibbus	1	0.166585	309	62.4841	0.857772	-0.353779	-0.454695	0.837265	0.563382
Insecta	Hymenoptera	Halictidae	Sphecodes hyalinatus	1.66667	0.487115	339	64.5441	0.821864	-0.269139	-0.388136	0.801514	0.506952
Insecta	Hymenoptera	Halictidae	Sphecodes longulus	1	0.436174	226	55.6824	0.659912	-0.0896005	-0.125373	0.739476	0.394069
Insecta	Hymenoptera	Halictidae	Sphecodes monilicornis	1	0.11989	326	54.1926	0.705214	-0.296132	-0.467132	0.845707	0.56468
Insecta	Hymenoptera	Halictidae	Sphecodes pellucidus	1	0.717011	496	63.2255	0.836063	-0.256868	-0.289789	0.791093	0.451127
Insecta	Hymenoptera	Halictidae	Sphecodes puncticeps	1	0.159644	395	88.7369	0.839163	-0.115301	-0.158035	0.727346	0.348055
Insecta	Hymenoptera	Halictidae	Sphecodes reticulatus	1	0	312	33.4272	0.49733	-0.198311	-0.280647	0.797108	0.480946
Insecta	Hymenoptera	Megachilidae	Anthidium manicatum	2	0.514331	370	50.4787	0.687723	-0.293401	-0.378487	0.842919	0.572664
Insecta	Hymenoptera	Megachilidae	Anthidium punctatum	1.5	0.30222	422	58.3869	0.67803	-0.184568	-0.248724	0.794128	0.481528
Insecta	Hymenoptera	Megachilidae	Chelostoma campanularum	2.24402	0.684136	283	38.5623	0.642832	-0.400871	-0.494313	0.87111	0.640147
Insecta	Hymenoptera	Megachilidae	Chelostoma florisomne	1	0.322944	199	29.449	0.561551	-0.457734	-0.55665	0.896841	0.659141
Insecta	Hymenoptera	Megachilidae	Chelostoma rapunculi	1.50234	0.52538	229	40.2504	0.704291	-0.430343	-0.526221	0.878833	0.665875
Insecta	Hymenoptera	Megachilidae	Coelioxys conoidea	1	0.410221	269	60.5821	0.654144	-0.132209	-0.193489	0.761362	0.412267
Insecta	Hymenoptera	Megachilidae	Heriades truncorum	1.73324	0.270144	266	54.4417	0.716906	-0.292312	-0.378948	0.827719	0.561417
Insecta	Hymenoptera	Megachilidae	Hoplitis leucomelana	1	0.318399	110	38.9165	0.517286	-0.338637	-0.527371	0.867509	0.642625
Insecta	Hymenoptera	Megachilidae	Hoplosmia spinulosa	1.98917	0.315906	27	9.32021	0.166705	-0.39164	-0.476042	0.854445	0.660807
Insecta	Hymenoptera	Megachilidae	Megachile alpicola	1.5	0.348255	277	33.505	0.617257	-0.382621	-0.508068	0.862173	0.607805
Insecta	Hymenoptera	Megachilidae	Megachile centuncularis	1	0.408131	299	45.8101	0.592076	-0.262656	-0.303262	0.86583	0.594749
Insecta	Hymenoptera	Megachilidae	Megachile circumcincta	1.44494	0.361378	521	48.9123	0.711323	-0.321056	-0.428551	0.824277	0.5391
Insecta	Hymenoptera	Megachilidae	Megachile ligniseca	2.56113	0.163681	342	37.3774	0.647008	-0.361859	-0.469132	0.856988	0.588084
Insecta	Hymenoptera	Megachilidae	Megachile versicolor	1	0.308368	505	52.514	0.75817	-0.252479	-0.324994	0.818168	0.531466
Insecta	Hymenoptera	Megachilidae	Megachile willughbiella	2.4875	0.409175	599	54.2438	0.768274	-0.248964	-0.320317	0.819092	0.50586
Insecta	Hymenoptera	Megachilidae	Osmia aurulenta	2.39465	0.24224	167	51.3851	0.555639	-0.268829	-0.39322	0.86619	0.63511
Insecta	Hymenoptera	Megachilidae	Osmia inermis	1	0.464838	87	55.6978	0.877032	-0.383175	-0.488959	0.877613	0.69063
Insecta	Hymenoptera	Megachilidae	Osmia leaiana	1	0.20408	200	43.2022	0.668853	-0.402454	-0.542478	0.881652	0.620747
Insecta	Hymenoptera	Megachilidae	Stelis punctulatissima	1	0.410221	160	63.2271	0.809564	-0.330537	-0.383424	0.816955	0.561606
Insecta	Hymenoptera	Megachilidae	Trachusa byssina	1.82137	0.388663	369	30.6492	0.523046	-0.291305	-0.349363	0.854841	0.591207
Insecta	Hymenoptera	Melittidae	Dasypoda hirtipes	2.13872	0.214537	482	71.1565	0.737971	-0.0742576	-0.10344	0.747843	0.401251
Insecta	Hymenoptera	Melittidae	Melitta haemorrhoidalis	1.2911	0.691096	379	40.8341	0.554195	-0.262921	-0.360915	0.835718	0.575469
Insecta	Hymenoptera	Melittidae	Melitta leporina	1.49747	0.286254	442	45.5073	0.571224	-0.109072	-0.155346	0.803506	0.485544
Insecta	Lepidoptera	Hesperiidae	Carterocephalus palaemon	3	0.339166	714	68.9253	0.78054	-0.281765	-0.424003	0.837022	0.529922
Insecta	Lepidoptera	Hesperiidae	Erynnis tages	2	0.448111	1128	87.4508	0.70727	-0.0711237	-0.143652	0.783902	0.453277
Insecta	Lepidoptera	Hesperiidae	Hesperia comma	2.41594	0.426609	948	73.7017	0.626471	-0.149583	-0.273097	0.805508	0.484513
Insecta	Lepidoptera	Hesperiidae	Ochlodes sylvanus	3.29236	0.35293	1305	82.9963	0.745707	-0.184907	-0.257761	0.831271	0.524554
Insecta	Lepidoptera	Hesperiidae	Pyrgus malvae	3	0.44661	1056	67.3703	0.663605	-0.224438	-0.32992	0.827858	0.520095
Insecta	Lepidoptera	Hesperiidae	Pyrgus warrenensis	2	0.211453	27	47.1626	0.327307	-0.147658	-0.204104	0.914804	0.817886
Insecta	Lepidoptera	Hesperiidae	Thymelicus lineola	2.92073	0.205428	1226	75.5003	0.735886	-0.181256	-0.280635	0.847399	0.558249
Insecta	Lepidoptera	Hesperiidae	Thymelicus sylvestris	5.5162	0.274178	1105	93.7399	0.776823	-0.119002	-0.229413	0.829968	0.535659
Insecta	Lepidoptera	Lycaenidae	Aricia agestis	3	0.414088	881	86.6112	0.75538	-0.110221	-0.15753	0.810467	0.519756
Insecta	Lepidoptera	Lycaenidae	Aricia artaxerxes	1	0.392248	518	115.923	0.924124	-0.196943	-0.275358	0.814425	0.506495
Insecta	Lepidoptera	Lycaenidae	Aricia eumedon	1	0.134147	564	85.0323	0.819303	-0.219742	-0.314241	0.835351	0.526791
Insecta	Lepidoptera	Lycaenidae	Callophrys rubi	1	0.836726	1576	146.874	1.1358	-0.127452	-0.17828	0.701965	0.327339
Insecta	Lepidoptera	Lycaenidae	Cupido minimus	1.60867	0.533622	987	92.7202	0.744234	-0.119392	-0.184302	0.759722	0.413809
Insecta	Lepidoptera	Lycaenidae	Lycaena dispar	1	0.277741	548	27.3773	0.416266	-0.171991	-0.274935	0.867652	0.63388
Insecta	Lepidoptera	Lycaenidae	Lycaena hippothoe	3.04777	0.219156	796	62.2415	0.669676	-0.317593	-0.450289	0.858848	0.586708
Insecta	Lepidoptera	Lycaenidae	Lycaena phlaeas	2	0.171043	1646	149.931	1.0724	-0.088105	-0.117698	0.756256	0.391751
Insecta	Lepidoptera	Lycaenidae	Lycaena tityrus	4.62533	0.313196	877	68.2584	0.634799	-0.139211	-0.248965	0.855736	0.571205
Insecta	Lepidoptera	Lycaenidae	Lycaena virgaureae	2.3811	0.496816	924	56.2966	0.63411	-0.281181	-0.418643	0.882883	0.65436
Insecta	Lepidoptera	Lycaenidae	Maculinea arion	1.88988	0.330441	592	61.4198	0.597069	-0.0312123	-0.117644	0.791998	0.449804
Insecta	Lepidoptera	Lycaenidae	Plebejus argus	5.95815	0.361622	1251	96.7352	0.807609	-0.0933966	-0.172113	0.770137	0.424093
Insecta	Lepidoptera	Lycaenidae	Polyommatus amandus	1.88988	0.246666	716	49.974	0.570161	-0.262717	-0.305769	0.869496	0.569422
Insecta	Lepidoptera	Lycaenidae	Polyommatus bellargus	1	0.495885	795	98.1871	0.758512	0.0196335	0.00677215	0.81386	0.535683
Insecta	Lepidoptera	Lycaenidae	Polyommatus coridon	4.46095	0.514114	747	59.9125	0.579912	-0.189708	-0.298132	0.871669	0.622223
Insecta	Lepidoptera	Lycaenidae	Polyommatus icarus	4.00545	0.22301	1795	154.217	1.12733	-0.111729	-0.15105	0.735085	0.377246
Insecta	Lepidoptera	Lycaenidae	Polyommatus semiargus	3.22917	0.285591	1182	79.9103	0.762068	-0.167754	-0.253192	0.838632	0.531108
Insecta	Lepidoptera	Lycaenidae	Scolitantides baton	1	0.362358	362	106.502	0.677038	-0.049054	-0.133576	0.858608	0.610323
Insecta	Lepidoptera	Nymphalidae	Aglais io	2.04356	0.210527	1508	96.5369	0.80211	-0.156199	-0.257882	0.859843	0.585971
Insecta	Lepidoptera	Nymphalidae	Aglais urticae	4.81267	0.372518	1650	123.267	0.979262	-0.214267	-0.295504	0.827928	0.524079
Insecta	Lepidoptera	Nymphalidae	Aphantopus hyperantus	10.0639	0.282999	1246	57.7105	0.697478	-0.307768	-0.4373	0.907265	0.670801
Insecta	Lepidoptera	Nymphalidae	Araschnia levana	1.25159	0.251878	802	30.6015	0.495499	-0.378695	-0.507803	0.906442	0.687025
Insecta	Lepidoptera	Nymphalidae	Argynnis adippe	1	0	1023	72.3704	0.676264	-0.179469	-0.276899	0.831152	0.514364
Insecta	Lepidoptera	Nymphalidae	Argynnis aglaja	1	0.0408659	1333	108.857	0.900863	-0.196003	-0.2914	0.788614	0.472083
Insecta	Lepidoptera	Nymphalidae	Argynnis paphia	2.87983	0.292426	1274	83.8863	0.741331	-0.146993	-0.258445	0.830265	0.531158
Insecta	Lepidoptera	Nymphalidae	Boloria pales	3.50953	0.390306	116	61.3861	0.478748	-0.0723107	-0.100453	0.908711	0.743728
Insecta	Lepidoptera	Nymphalidae	Coenonympha arcania	1	0.196912	959	53.191	0.533045	-0.136789	-0.251696	0.863708	0.594111
Insecta	Lepidoptera	Nymphalidae	Coenonympha gardetta	2	0.394003	65	45.1612	0.306124	-0.0854003	-0.121391	0.940285	0.821276
Insecta	Lepidoptera	Nymphalidae	Coenonympha glycerion	2.82843	0.251288	726	41.1249	0.514134	-0.22845	-0.410395	0.874371	0.621236
Insecta	Lepidoptera	Nymphalidae	Coenonympha pamphilus	6.10852	0.238275	1721	136.536	1.04287	-0.112063	-0.170093	0.780625	0.446392
Insecta	Lepidoptera	Nymphalidae	Erebia aethiops	1.56919	0.178172	347	65.7429	0.631423	-0.239764	-0.393986	0.886097	0.644595
Insecta	Lepidoptera	Nymphalidae	Erebia epiphron	1	0.20408	168	84.6729	0.631633	-0.066411	-0.111044	0.888514	0.653431
Insecta	Lepidoptera	Nymphalidae	Erebia euryale	1.88988	0.203509	234	61.3922	0.561872	-0.0356364	-0.0728968	0.901871	0.688129
Insecta	Lepidoptera	Nymphalidae	Erebia ligea	2	0.241167	651	72.5012	0.733685	-0.224342	-0.353112	0.906944	0.680021
Insecta	Lepidoptera	Nymphalidae	Erebia manto	5.6213	0.273931	101	58.7416	0.471316	-0.104413	-0.209918	0.917098	0.75229
Insecta	Lepidoptera	Nymphalidae	Erebia medusa	1.2846	0.334681	414	44.3935	0.474195	-0.240714	-0.360916	0.901703	0.653696
Insecta	Lepidoptera	Nymphalidae	Erebia meolans	4	0.190144	186	45.581	0.422132	-0.238088	-0.413293	0.902203	0.690723
Insecta	Lepidoptera	Nymphalidae	Erebia oeme	3	0.299671	111	43.7996	0.332051	-0.11792	-0.234982	0.891727	0.68864
Insecta	Lepidoptera	Nymphalidae	Erebia pandrose	1	0.82356	204	153.175	1.13779	-0.205163	-0.290033	0.936605	0.800011
Insecta	Lepidoptera	Nymphalidae	Erebia pharte	2.81106	0.414393	62	49.6478	0.369227	-0.123246	-0.244745	0.973778	0.879638
Insecta	Lepidoptera	Nymphalidae	Euphydryas aurinia	1	0.317679	700	125.764	0.944762	-0.0842796	-0.158205	0.765951	0.403476
Insecta	Lepidoptera	Nymphalidae	Issoria lathonia	1	0.304144	1276	80.5239	0.692368	-0.113365	-0.220415	0.848061	0.581246
Insecta	Lepidoptera	Nymphalidae	Maniola jurtina	6.12921	0.258127	1566	118.714	0.92172	-0.149098	-0.245815	0.856725	0.605696
Insecta	Lepidoptera	Nymphalidae	Melanargia galathea	3.15535	0.375946	987	65.6118	0.620199	-0.0899052	-0.148115	0.889997	0.657743
Insecta	Lepidoptera	Nymphalidae	Melitaea athalia	3.3163	0.211716	1234	80.2882	0.720554	-0.135671	-0.21881	0.832017	0.513051
Insecta	Lepidoptera	Nymphalidae	Melitaea britomartis	3.34396	0.614466	125	20.7415	0.269777	-0.346509	-0.46253	0.849694	0.613682
Insecta	Lepidoptera	Nymphalidae	Melitaea diamina	2.80735	0.259524	553	48.6106	0.540536	-0.229004	-0.332707	0.831259	0.544162
Insecta	Lepidoptera	Nymphalidae	Vanessa atalanta	1	0.380404	1695	145.82	1.06997	-0.135222	-0.188982	0.76748	0.424111
Insecta	Lepidoptera	Nymphalidae	Vanessa cardui	1.66667	0.220345	1755	149.841	1.12855	-0.0741837	-0.104126	0.730574	0.380335
Insecta	Lepidoptera	Papilionidae	Papilio machaon	1.36506	0.0971299	1522	123.702	1.00628	-0.0723564	-0.115242	0.801794	0.518443
Insecta	Lepidoptera	Papilionidae	Parnassius apollo	1	0.153967	339	87.3396	0.602297	-0.0838848	-0.159553	0.824289	0.515123
Insecta	Lepidoptera	Pieridae	Anthocharis cardamines	1.92702	0.704966	1607	124.961	1.01248	-0.178776	-0.24528	0.779984	0.45167
Insecta	Lepidoptera	Pieridae	Colias crocea	1	0.191682	1246	135.671	0.941282	-0.0062019	-0.0376928	0.859704	0.625315
Insecta	Lepidoptera	Pieridae	Colias hyale/ C. alfacariensis	1.5	0.327424	797	36.3042	0.513683	-0.335004	-0.44222	0.880367	0.615803
Insecta	Lepidoptera	Pieridae	Colias phicomone	1	0.254097	87	50.6627	0.409869	-0.164821	-0.284176	0.950383	0.817289
Insecta	Lepidoptera	Pieridae	Gonepteryx rhamni	1	0.565274	1496	102.261	0.87595	-0.11721	-0.183427	0.830781	0.539406
Insecta	Lepidoptera	Pieridae	Leptidea sinapis	1	0.296234	1393	127.334	0.996322	-0.0656709	-0.112121	0.768666	0.439146
Insecta	Lepidoptera	Pieridae	Pieris brassicae	3.02954	0.329797	1640	132.875	1.0346	-0.152582	-0.202844	0.799171	0.45712
Insecta	Lepidoptera	Pieridae	Pieris bryoniae	5.34942	0.334446	124	59.6316	0.55109	-0.0447283	-0.105045	0.934645	0.756003
Insecta	Lepidoptera	Pieridae	Pieris napi	4.05201	0.255291	1756	134.189	1.00657	-0.150849	-0.212067	0.766211	0.404899
Insecta	Lepidoptera	Pieridae	Pieris rapae	2.36657	0.1643	1658	125.055	0.995895	-0.109596	-0.161423	0.824362	0.524394
Insecta	Lepidoptera	Riodinidae	Hamearis lucina	1	0.105887	587	60.2427	0.551039	-0.0986146	-0.179214	0.825613	0.529486
